# Supplementary material for: Pre-equilibrium biosensors as an approach towards rapid and continuous molecular measurements
Source: Nat Commun. 2022 Nov 18;13:7072. doi: 10.1038/s41467-022-34778-5 (PMC9674706; doi:10.1038/s41467-022-34778-5)
Supplement: Supplementary file 4 — Source Data [file 41467_2022_34778_MOESM4_ESM.zip]

Archive with 42 entries (40 files):
- Source Data/BLIAnalysis_AntibodyCharacterization.pzfx
- Source Data/BLIAnalysis_EquilibriumFractionBound.pzfx
- Source Data/Description of Supporting Information.txt
- Source Data/mAb1_BLIAnalysisTable.csv
- Source Data/mAb11_BLIAnalysisTable.csv
- Source Data/PaperScripts/
- Source Data/PaperScripts/BLIAnalysis_FigureScript_Figure3abc.m
- Source Data/PaperScripts/BLIAnalysis_FigureScript_FigureS2.m
- Source Data/PaperScripts/BLIData_mAb1_20.xlsx
- Source Data/PaperScripts/BLIData_mAb11_20.xlsx
- Source Data/PaperScripts/BLIData_mAb11_30.xlsx
- Source Data/PaperScripts/BLIData_mAb11_40.xlsx
- Source Data/PaperScripts/BLIData_mAb11_60.xlsx
- Source Data/PaperScripts/BLIData_mAb11_80.xlsx
- Source Data/PaperScripts/filter_func_elliptic_noise_v2.m
- Source Data/PaperScripts/insulinData_2.mat
- Source Data/PaperScripts/InsulinSim_FigureScript_Figure9abcd.m
- Source Data/PaperScripts/OutputFigs/
- Source Data/PaperScripts/OutputFigs/BLIDemoEstimates.png
- Source Data/PaperScripts/OutputFigs/BLIDemoEstimates_allconc.png
- Source Data/PaperScripts/OutputFigs/BLIDemoEvalBlank_allconc.png
- Source Data/PaperScripts/OutputFigs/BLIDemoEvalTarget_allconc.png
- Source Data/PaperScripts/OutputFigs/BLIDemoMeasurements_allconc.png
- Source Data/PaperScripts/OutputFigs/BLIDemoMeasurements_v2.png
- Source Data/PaperScripts/OutputFigs/FrequencyResponse.png
- Source Data/PaperScripts/OutputFigs/FrequencyResponseTEA.png
- Source Data/PaperScripts/OutputFigs/InsulinSNR_v3.png
- Source Data/PaperScripts/OutputFigs/InsulinTimeDomain_v3.png
- Source Data/PaperScripts/OutputFigs/OmegaC_Koff.png
- Source Data/PaperScripts/OutputFigs/SNRDemoSNR_v2.png
- Source Data/PaperScripts/OutputFigs/SNRDemoTimeDomain.png
- Source Data/PaperScripts/OutputFigs/TEAOptimizationKoffV2.png
- Source Data/PaperScripts/OutputFigs/TEAOptimizationSnVsKon.png
- Source Data/PaperScripts/OutputFigs/TEAOptimizationSnVsKon_old.png
- Source Data/PaperScripts/OutputFigs/TimeResponse.png
- Source Data/PaperScripts/OutputFigs/TimeResponseTEA.png
- Source Data/PaperScripts/ReceptorValidation_FigureScript_Figure5abcde.m
- Source Data/PaperScripts/setupfigandprint.m
- Source Data/PaperScripts/SNRSim_FigureScript_Figure7abcde.m
- Source Data/PaperScripts/TEAOptimization_FigureScript_Figure8a.m
- Source Data/PaperScripts/TEAOptimization_FigureScript_Figure8bc.m
- Source Data/PaperScripts/TEAValidation_FigureScript_Figure6abc.m
