# Supplementary material for: Pre-equilibrium biosensors as an approach towards rapid and continuous molecular measurements
Source: Nat Commun. 2022 Nov 18;13:7072. doi: 10.1038/s41467-022-34778-5 (PMC9674706; doi:10.1038/s41467-022-34778-5)
Supplement: Supplementary file 4 — Source Data [file 41467_2022_34778_MOESM4_ESM.zip › Source Data/Description of Supporting Information.txt]

Matlab R2021a used on Windows 10. All matlab scripts should run in less than 30 minutes on a normal laptop.


Description of Files:


BLIAnalysis_FigureScript_Figure3abc.m - generates Figure 3 a b c
BLIAnalysis_FigureScript_FigureS2.m - generates Figure S2
ReceptorValidation_FigureScript_Figure5abcde.m - generates Figure 5 a b c d e. Note that you need to un-comment lines of code at the top of the script depending on if you want to generate subfigs a through d or subfig e.
TEAValidation_FigureScript_Figure6abc.m - generates Figure 6 a b c
SNRSim_FigureScript_Figure7abcde.m - generates Figure 7 a b c d e
TEAOptimization_FigureScript_Figure8a.m - generates Figure 8 a
TEAOptimization_FigureScript_Figure8bc.m - generates Figure 8 b c
InsulinSim_FigureScript_Figure9abcd.m - generates Figure 9 a b c d 
filter_func_elliptic_noise_v2.m - creates digital filter used to carry out all digital filtering used by all scripts.
insulinData_2.mat - insulin data used for figure 9.
BLIData_mAb1_20.xlsx - BLI data used by "BLIAnalysis_FigureScript_Figure3abc.m" script to generate figure 3.
BLIData_mAb11_20.xlsx - BLI data used by "BLIAnalysis_FigureScript_Figure3abc.m" script to generate figure 3 and figure S2.
BLIData_mAb11_30.xlsx - BLI data used by "BLIAnalysis_FigureScript_FigureS2.m" script to generate figure S2.
BLIData_mAb11_40.xlsx - BLI data used by "BLIAnalysis_FigureScript_FigureS2.m" script to generate figure S2.
BLIData_mAb11_60.xlsx - BLI data used by "BLIAnalysis_FigureScript_FigureS2.m" script to generate figure S2.
BLIData_mAb11_80.xlsx - BLI data used by "BLIAnalysis_FigureScript_FigureS2.m" script to generate figure S2.

mAb1_BLIAnalysisTable.xlsx - clone mAb1 BLI analysis software output
mAb11_BLIAnalysisTable.xlsx - clone mAb11 BLI analysis software output
BLIAnalysis_EquilibriumFractionBound.pzfx - GraphPad Prism v9 file containing analysis to determine equilibrium fraction bound values of data in Figure 3 a b c.
BLIAnalysis_AntibodyCharacterization.pxfx - GraphPad Prism v9 file containing characterization of antibody to determine kon and KD.

OutputFigs folder contains files for each figure. 
