# Supplementary material for: Pre-equilibrium biosensors as an approach towards rapid and continuous molecular measurements
Source: Nat Commun. 2022 Nov 18;13:7072. doi: 10.1038/s41467-022-34778-5 (PMC9674706; doi:10.1038/s41467-022-34778-5)
Supplement: Supplementary file 4 — Source Data [file 41467_2022_34778_MOESM4_ESM.zip › Source Data/mAb1_BLIAnalysisTable.csv]

Include	Index	Color	Sensor Location	Sensor Type	Sensor Info	Replicate Group	Baseline Loc.	Assoc. (Sample) Loc.	Sample ID	Dissoc. Loc.	Loading Well Location	Loading Sample ID	Cycle	Conc. (nM)	Response	KD (M)	kon(1/Ms)	km Error	kdis(1/s)	kdis Error	RMax	kobs(1/s)	kobs Error	Req	Req Error	Req/Rmax(%)	Assoc X^2	Assoc R^2	SSG KD	SSG Rmax	SSG R^2
x	0	-14261055	A1	AMC (Anti-mouse IgG Fc Capture)		N/A	A3	A4		A3	A2	90nM	1	80	0.2786	6.415E-09	3.750E05		2.406E-03	7.809E-05	0.2948	3.241E-02	1.740E-04	0.2729	0.0003	92.6	0.003622	0.996091
x	1	-3721216	B1	AMC (Anti-mouse IgG Fc Capture)		N/A	C3	C4		C3	C2	90nM	1	60	0.2703	5.645E-09	3.973E05		2.243E-03	9.454E-05	0.2909	2.608E-02	1.273E-04	0.2659	0.0003	91.4	0.003168	0.996941
x	2	-12144190	C1	AMC (Anti-mouse IgG Fc Capture)		N/A	E3	E4		E3	E2	90nM	1	40	0.2589	6.722E-09	3.857E05		2.593E-03	8.227E-05	0.3044	1.802E-02	8.382E-05	0.2606	0.0003	85.6	0.002884	0.99773
x	3	-8992723	D1	AMC (Anti-mouse IgG Fc Capture)		N/A	G3	G4		G3	G2	90nM	1	30	0.2628	5.866E-09	3.895E05		2.285E-03	8.944E-05	0.3101	1.397E-02	4.950E-05	0.2594	0.0003	83.6	0.001434	0.998891
x	4	-1264826	E1	AMC (Anti-mouse IgG Fc Capture)		N/A	I3	I4		I3	I2	90nM	1	20	0.2462	1.048E-08	2.937E05		3.079E-03	1.494E-04	0.3825	8.953E-03	7.158E-05	0.2509	0.0008	65.6	0.004207	0.996715
