# Supplementary material for: Pre-equilibrium biosensors as an approach towards rapid and continuous molecular measurements
Source: Nat Commun. 2022 Nov 18;13:7072. doi: 10.1038/s41467-022-34778-5 (PMC9674706; doi:10.1038/s41467-022-34778-5)
Supplement: Supplementary file 4 — Source Data [file 41467_2022_34778_MOESM4_ESM.zip › Source Data/mAb11_BLIAnalysisTable.csv]

Include	Index	Color	Sensor Location	Sensor Type	Sensor Info	Replicate Group	Baseline Loc.	Assoc. (Sample) Loc.	Sample ID	Dissoc. Loc.	Loading Well Location	Loading Sample ID	Cycle	Conc. (nM)	Response	KD (M)	kon(1/Ms)	km Error	kdis(1/s)	kdis Error	RMax	kobs(1/s)	kobs Error	Req	Req Error	Req/Rmax(%)	Assoc X^2	Assoc R^2	SSG KD	SSG Rmax	SSG R^2
x	0	-14261055	A1	AMC (Anti-mIgG Fc Capture)		N/A	A3	A4		A3	A5	90nM	1	80	0.2341	2.207E-08	1.313E05		2.898E-03	3.594E-05	0.3062	1.340E-02	4.253E-05	0.24	0.0002	78.4	0.000968	0.999129
x	1	-3721216	B1	AMC (Anti-mIgG Fc Capture)		N/A	C3	C4		C3	C5	90nM	1	60	0.2174	1.842E-08	1.346E05		2.480E-03	2.840E-05	0.2993	1.056E-02	2.908E-05	0.229	0.0002	76.5	0.00052	0.999498
x	2	-12144190	C1	AMC (Anti-mIgG Fc Capture)		N/A	E3	E4		E3	E5	90nM	1	40	0.1845	1.353E-08	1.481E05		2.005E-03	2.897E-05	0.2867	7.930E-03	3.806E-05	0.2142	0.0005	74.7	0.000883	0.998936
x	3	-8992723	D1	AMC (Anti-mIgG Fc Capture)		N/A	G3	G4		G3	G5	90nM	1	30	0.1647	1.238E-08	1.361E05		1.686E-03	2.560E-05	0.2831	5.770E-03	2.226E-05	0.2004	0.0004	70.8	0.000267	0.999593
x	4	-1264826	E1	AMC (Anti-mIgG Fc Capture)		N/A	I3	I4		I3	I5	90nM	1	20	0.1136	1.254E-08	1.239E05		1.554E-03	3.494E-05	0.3044	4.033E-03	4.533E-05	0.1871	0.0014	61.5	0.000756	0.998091
