# Supplementary material for: Pre-equilibrium biosensors as an approach towards rapid and continuous molecular measurements
Source: Nat Commun. 2022 Nov 18;13:7072. doi: 10.1038/s41467-022-34778-5 (PMC9674706; doi:10.1038/s41467-022-34778-5)
Supplement: Supplementary file 4 — Source Data [file 41467_2022_34778_MOESM4_ESM.zip › Source Data/PaperScripts/BLIAnalysis_FigureScript_Figure3abc.m]

clear
close all

%%Import Data
mAb1_readval = xlsread('PaperScripts/BLIData_mAb1_20.xlsx');
mAb11_readval = xlsread('PaperScripts/BLIData_mAb11_20.xlsx');

mAb1_raw = mAb1_readval(:,2);
mAb11_raw = mAb11_readval(:,2);
time = mAb1_readval(:,1);

%%Important Parameters
mAb1_RMAX = 0.31654; %Signal Level corresponding to 1 fraction bound. AVERAGE OF ALL RMAX on BLI REPORT.
mAb11_RMAX = 0.29594;

mAb1_baseline = 0.004509; %Baseline signal level corresponding to 0 fraction bound. FROM Y0 association in PRISM.
mAb11_baseline = -0.01805;

mAb1_EQ_Target = 0.2613; %Signal level if association curve reached equilibrium. From Plateau association in PRISM.
mAb11_EQ_Target = 0.1508;

mAb1_EQ_Blank = 0.2185; %Signal level if dissociation curve reached equilibrium. From Plateau dissociation in PRISM.
mAb11_EQ_Blank = 0.07245; 

mAb1_kon = 380402;
mAb1_koff = 0.002475;

mAb11_kon = 138971;
mAb11_koff = 0.002103;

desiredSampleInterval = 15; %seconds
fT = 18/600;
movAvgTaps = 3;

timeInit = 0; %seconds. Where to start experiment.
timeStop = 300; %seconds. Where to stop for solution switch.
timeStart = 300; %seconds. Where to start after solution switch.
timeFinal = 600; %seconds. Where to end experiment.

%%Computed Parameters and Normalization
mAb1_Kd = mAb1_koff/mAb1_kon;
mAb11_Kd = mAb11_koff/mAb11_kon;

mAb1_EQ_Target_norm = (mAb1_EQ_Target-mAb1_baseline)/mAb1_RMAX;
mAb11_EQ_Target_norm = (mAb11_EQ_Target-mAb11_baseline)/mAb11_RMAX;

mAb1_EQ_Blank_norm = (mAb1_EQ_Blank-mAb1_baseline)/mAb1_RMAX;
mAb11_EQ_Blank_norm = (mAb11_EQ_Blank-mAb11_baseline)/mAb11_RMAX;

mAb1_norm = (mAb1_raw-mAb1_baseline)./mAb1_RMAX;
mAb11_norm = (mAb11_raw-mAb11_baseline)./mAb11_RMAX;

sampleInterval = time(2)-time(1);
fs = 1/sampleInterval;

desiredFs = 1/desiredSampleInterval;
downsampleRatio = desiredSampleInterval/sampleInterval;


%%Downsampling

mAb1_norm_sample = resample(mAb1_norm,time,desiredFs,'pchip');
mAb11_norm_sample = resample(mAb11_norm,time,desiredFs,'pchip');
time_sample = time(1:downsampleRatio:end);

%%Filtering

Hd_noise = filter_func_elliptic_noise_v2(desiredFs,fT*0.99,fT*1.000001);

mAb1_norm_sample_filt = filtfilt(Hd_noise.sos,Hd_noise.ScaleValues,mAb1_norm_sample);
mAb1_norm_sample_filt = movmean(mAb1_norm_sample_filt,movAvgTaps);

mAb11_norm_sample_filt = filtfilt(Hd_noise.sos,Hd_noise.ScaleValues,mAb11_norm_sample);
mAb11_norm_sample_filt = movmean(mAb11_norm_sample_filt,movAvgTaps);

%%TEA Estimate

w = mAb1_norm_sample_filt;
wp = (w(2:end) - w(1:end-1))./desiredSampleInterval;
w = w(2:end);
mAb1_E = (wp+mAb1_koff*w)./(mAb1_kon*(1-w));

w = mAb11_norm_sample_filt;
wp = (w(2:end) - w(1:end-1))./desiredSampleInterval;
w = w(2:end);
mAb11_E = (wp+mAb11_koff*w)./(mAb11_kon*(1-w));

%%Inverse Langmuir Estimate

mAb1_IL = mAb1_norm_sample_filt./(1-mAb1_norm_sample_filt).*mAb1_Kd;
mAb11_IL = mAb11_norm_sample_filt./(1-mAb11_norm_sample_filt).*mAb11_Kd;

%%Equilibrium Inverse-Langmuir Estimate

mAb1_EQ_IL_Target = mAb1_EQ_Target_norm/(1-mAb1_EQ_Target_norm)*mAb1_Kd;
mAb1_EQ_IL_Blank = mAb1_EQ_Blank_norm/(1-mAb1_EQ_Blank_norm)*mAb1_Kd;
mAb1_EQ = [ones(round(300/desiredSampleInterval),1).*mAb1_EQ_IL_Target; ones(round((time(end)-300)/desiredSampleInterval),1)*mAb1_EQ_IL_Blank];

mAb11_EQ_IL_Target = mAb11_EQ_Target_norm/(1-mAb11_EQ_Target_norm)*mAb11_Kd;
mAb11_EQ_IL_Blank = mAb11_EQ_Blank_norm/(1-mAb11_EQ_Blank_norm)*mAb11_Kd;
mAb11_EQ = [ones(round(300/desiredSampleInterval),1).*mAb11_EQ_IL_Target; ones(round((time(end)-300)/desiredSampleInterval),1)*mAb11_EQ_IL_Blank];

%Remove solution switch region
[~, indexStop] = min(abs(time_sample-timeStop));
[~, indexStart] = min(abs(time_sample-timeStart));
timeStopActual = time_sample(indexStop);
timeStartActual = time_sample(indexStart);

time_sample_n = time_sample;
time_sample_n(indexStop+1:indexStart-1) = [NaN];
mAb1_norm_sample_filt(indexStop+1:indexStart-1) = [NaN];
mAb11_norm_sample_filt(indexStop+1:indexStart-1) = [NaN];
mAb1_IL(indexStop+1:indexStart-1) = [NaN];
mAb1_EQ(indexStop+1:indexStart-1) = [NaN];
mAb11_IL(indexStop+1:indexStart-1) = [NaN];
mAb11_EQ(indexStop+1:indexStart-1) = [NaN];
mAb1_E(indexStop+1:indexStart-1) = [NaN];
mAb11_E(indexStop+1:indexStart-1) = [NaN]; 

[~, indexStop] = min(abs(time-timeStopActual));
[~, indexStart] = min(abs(time-timeStartActual));

time_n = time;
time_n(indexStop:indexStart) = [NaN];
mAb1_norm(indexStop:indexStart) = [NaN];
mAb11_norm(indexStop:indexStart) = [NaN];

%Remove initial dip region
[~, indexInit] = min(abs(time_sample_n-timeInit));
timeInitActual = time_sample_n(indexInit);

time_sample_n(1:indexInit-1) = [NaN];
mAb1_norm_sample_filt(1:indexInit-1) = [NaN];
mAb11_norm_sample_filt(1:indexInit-1) = [NaN];
mAb1_IL(1:indexInit-1) = [NaN];
mAb1_EQ(1:indexInit-1) = [NaN];
mAb11_IL(1:indexInit-1) = [NaN];
mAb11_EQ(1:indexInit-1) = [NaN];
mAb1_E(1:indexInit-1) = [NaN];
mAb11_E(1:indexInit-1) = [NaN]; 

[~, indexInit] = min(abs(time_n-timeInitActual));
time_n(1:indexInit) = [NaN];
mAb1_norm(1:indexInit) = [NaN];
mAb11_norm(1:indexInit) = [NaN];

%Stop experiment
[~, indexFinal] = min(abs(time_sample_n-timeFinal));
timeFinalActual = time_sample_n(indexFinal);

time_sample_n(indexFinal+1:end) = [];
mAb1_norm_sample_filt(indexFinal+1:end) = [];
mAb11_norm_sample_filt(indexFinal+1:end) = [];
mAb1_IL(indexFinal+1:end) = [];
mAb1_EQ(indexFinal+1:end) = [];
mAb11_IL(indexFinal+1:end) = [];
mAb11_EQ(indexFinal+1:end) = [];
mAb1_E(indexFinal+1:end) = [];
mAb11_E(indexFinal+1:end) = []; 

[~, indexFinal] = min(abs(time_n-timeFinalActual));
time_n(indexFinal:end) = [];
mAb1_norm(indexFinal:end) = [];
mAb11_norm(indexFinal:end) = [];


%%Evaluation
temp = mAb1_EQ;
mAb1_E_RMSE = sqrt(mean((temp(~isnan(temp)) - mAb1_E(~isnan(mAb1_E))).^2))
mAb1_IL_RMSE = sqrt(mean((mAb1_EQ(~isnan(mAb1_EQ)) - mAb1_IL(~isnan(mAb1_IL))).^2))
temp = mAb11_EQ;
mAb11_E_RMSE = sqrt(mean((temp(~isnan(temp)) - mAb11_E(~isnan(mAb11_E))).^2))
mAb11_IL_RMSE = sqrt(mean((mAb11_EQ(~isnan(mAb11_EQ)) - mAb11_IL(~isnan(mAb11_IL))).^2))

%%Figure Making
colors = autumn(3);

figure(1)
hold on
plot(time_n,mAb1_norm,'-','LineWidth',2,'DisplayName','mAb1','color',colors(1,:))
plot(time_n,mAb11_norm,'-','LineWidth',2,'DisplayName','mAb11','color',colors(2,:))
plot(time_sample_n,mAb1_norm_sample_filt,'k','LineWidth',1.5,'HandleVisibility','off')
plot(time_sample_n,mAb11_norm_sample_filt,'k','LineWidth',1.5,'HandleVisibility','off')
xlim([0 timeFinal])
xticks(0:100:timeFinal)
xlabel('Time (s)')
ylabel('Normalized BLI Shift (fraction bound)')
leg = legend('Location','southeast');
leg.ItemTokenSize = [20 6];
title('Antibody Fraction Bound')
box on
yyaxis right
ax = gca;
ax.YAxis(2).Color = ax.YAxis(1).Color;
ylabel('TNF\alpha Concentration (nM)')
ylim([-2 30])
plot([0 300 301 timeFinal],[20 20 0 0],'k:','LineWidth',2,'DisplayName','Target')

figure(2)
subplot(2,1,1)
hold on
plot(time_sample_n,mAb1_E/10^-9,'-','LineWidth',2,'color',colors(1,:),'DisplayName','TEA')
plot(time_sample_n,mAb1_IL/10^-9,'--','LineWidth',2,'color',colors(1,:),'DisplayName','I-L')
plot(time_sample_n,mAb1_EQ/10^-9,'k-','LineWidth',2,'DisplayName','Equilibrium')
xlim([0 timeFinal])
xticks(0:100:timeFinal)
ylabel('Concentration (nM)')
title('mAb1 - Target Estimation')
leg = legend('Location','southeast');
leg.ItemTokenSize = [20 6];
box on

subplot(2,1,2)
hold on
plot(time_sample_n,mAb11_E/10^-9,'-','LineWidth',2,'color',colors(2,:),'DisplayName','TEA')
plot(time_sample_n,mAb11_IL/10^-9,'--','LineWidth',2,'color',colors(2,:),'DisplayName','I-L')
plot(time_sample_n,mAb11_EQ/10^-9,'k-','LineWidth',2,'DisplayName','Equilibrium')
xlim([0 timeFinal])
xlabel('Time (s)')
xticks(0:100:timeFinal)
ylabel('Concentration (nM)')
title('mAb11 - Target Estimation')
leg = legend;
leg.ItemTokenSize = [20 6];
box on

%setupfigandprint(figure(1),'OutputFigs/BLIDemoMeasurements_v2',3.25,4.5);
%setupfigandprint(figure(2),'OutputFigs/BLIDemoEstimates',3.25,4.5);
