# Supplementary material for: Pre-equilibrium biosensors as an approach towards rapid and continuous molecular measurements
Source: Nat Commun. 2022 Nov 18;13:7072. doi: 10.1038/s41467-022-34778-5 (PMC9674706; doi:10.1038/s41467-022-34778-5)
Supplement: Supplementary file 4 — Source Data [file 41467_2022_34778_MOESM4_ESM.zip › Source Data/PaperScripts/BLIAnalysis_FigureScript_FigureS2.m]

clear
close all


%%Import Data

readval_80 = xlsread('PaperScripts/BLIData_mAb11_80.xlsx');
readval_60 = xlsread('PaperScripts/BLIData_mAb11_60.xlsx');
readval_40 = xlsread('PaperScripts/BLIData_mAb11_40.xlsx');
readval_30 = xlsread('PaperScripts/BLIData_mAb11_30.xlsx');
readval_20 = xlsread('PaperScripts/BLIData_mAb11_20.xlsx');


raw_80 = readval_80(:,2);
raw_60 = readval_60(:,2);
raw_40 = readval_40(:,2);
raw_30 = readval_30(:,2);
raw_20 = readval_20(:,2);

concs = [20 30 40 60 80];

mAb_raw = [raw_20 raw_30 raw_40 raw_60 raw_80];

time = readval_80(:,1);


mAb_RMAX = 0.29594;                                                     %Signal Level corresponding to 1 fraction bound. AVERAGE OF ALL RMAX on BLI REPORT.
mAb_baseline = [-0.01805 -0.001899 -0.006676 4.652e-005 -0.0001254];    %Baseline signal level corresponding to 0 fraction bound. FROM Y0 association in PRISM.
mAb_EQ_Target = [0.1508 0.1941 0.2074 0.2307 0.2403];                   %Signal level if association curve reached equilibrium. From Plateau association in PRISM.
mAb_EQ_Blank = [0.07245 0.09743 0.1098 0.1265 0.1291];                  %Signal level if dissociation curve reached equilibrium. From Plateau dissociation in PRISM.
mAb_kon = 138971;
mAb_koff = 0.002103;

desiredSampleInterval = 15; %seconds
fT = 18/600;
movAvgTaps = 3;

timeInit = 0; %seconds. Where to start experiment.
timeStop = 300; %seconds. Where to stop for solution switch.
timeStart = 300; %seconds. Where to start after solution switch.
timeFinal = 600; %seconds. Where to end experiment.


mAb_Kd = mAb_koff/mAb_kon;

mAb_EQ_Target_norm = (mAb_EQ_Target-mAb_baseline)./mAb_RMAX;

mAb_EQ_Blank_norm = (mAb_EQ_Blank-mAb_baseline)./mAb_RMAX;

mAb_norm = (mAb_raw-mAb_baseline)./mAb_RMAX;

sampleInterval = time(2)-time(1);
fs = 1/sampleInterval;

desiredFs = 1/desiredSampleInterval;
downsampleRatio = desiredSampleInterval/sampleInterval;


mAb_norm_sample = resample(mAb_norm,time,desiredFs,'pchip');
time_sample = time(1:downsampleRatio:end);


Hd_noise = filter_func_elliptic_noise_v2(desiredFs,fT*0.99,fT*1.000001);

mAb_norm_sample_filt = filtfilt(Hd_noise.sos,Hd_noise.ScaleValues,mAb_norm_sample);
mAb_norm_sample_filt_init = mAb_norm_sample_filt(1:2,:);
mAb_norm_sample_filt = movmean(mAb_norm_sample_filt,movAvgTaps,1);
mAb_norm_sample_filt(1:2,:) = mAb_norm_sample_filt_init;


w = mAb_norm_sample_filt;
wp = (w(2:end,:) - w(1:end-1,:))./desiredSampleInterval;
w = w(2:end,:);
mAb_E = (wp+mAb_koff*w)./(mAb_kon*(1-w));

mAb_IL = mAb_norm_sample_filt./(1-mAb_norm_sample_filt).*mAb_Kd;

mAb_EQ_IL_Target = mAb_EQ_Target_norm./(1-mAb_EQ_Target_norm)*mAb_Kd;
mAb_EQ_IL_Blank = mAb_EQ_Blank_norm./(1-mAb_EQ_Blank_norm)*mAb_Kd;

mAb_EQ = [];
for i = 1:5
    temp = [ones(round(300/desiredSampleInterval)+1,1).*mAb_EQ_IL_Target(i); ones(round((time(end)-300)/desiredSampleInterval)-1,1)*mAb_EQ_IL_Blank(i)];
    mAb_EQ = [mAb_EQ temp];
end

colors = autumn(6);

for i = 1:5 
    figure(1)
    hold on    
    plot(time,mAb_norm(:,i),'-','LineWidth',2,'DisplayName',num2str(concs(i)),'color',colors(i,:))
    plot(time_sample,mAb_norm_sample_filt(:,i),'k-','LineWidth',1.5,'HandleVisibility','off')
    xlim([0 timeFinal])
    ylim([0 0.8])
    xticks(0:100:timeFinal)
    xlabel('Time (s)')
    ylabel('Normalized BLI Shift (fraction bound)')
    leg = legend('Location','southeast');
    leg.ItemTokenSize = [20 6];
    title(leg,'[TNF\alpha] (nM)')
    title(['Fraction Bound'])
    box on
end

for i = 1:5
    figure(2)
    subplot(5,1,i)
    hold on
    plot(time_sample(2:end),mAb_E(:,i)/10^-9,'-','LineWidth',2,'color',colors(i,:))
    plot(time_sample,mAb_IL(:,i)/10^-9,'--','LineWidth',2,'color',colors(i,:))
    plot(time_sample,mAb_EQ(:,i)/10^-9,'k-','LineWidth',2)
    plot([0 300 301 timeFinal],[concs(i) concs(i) 0 0],'k:','LineWidth',1,'DisplayName','Target')
    xlim([0 timeFinal])
    xticks(0:100:timeFinal)
    box on
    if i < 4
        ylim([0 50])
    else
        ylim([0 100])
    end
    if i == 5
        xlabel('Time (s)')
    end
    if i == 1
        title(['Target Estimation'])
    end
    if i == 3
        ylabel('Concentration (nM)')
    end
end


interr_times_target = [15 100 200];
[minValue,closestIndex_target] = min(abs(time_sample-interr_times_target));

interr_values_target_TEA = mAb_E(closestIndex_target,:);
interr_values_target_IL = mAb_IL(closestIndex_target,:);

interr_times_blank = [400 600];
[minValue,closestIndex_blank] = min(abs(time_sample-interr_times_blank));

interr_values_blank_TEA = mAb_E(closestIndex_blank,:);
interr_values_blank_IL = mAb_IL(closestIndex_blank,:);

colors = autumn(4);
for i = 1:3
    figure(3)
    hold on
    plot(concs,interr_values_target_TEA(i,:)/1e-9,'o-','MarkerSize',10,'color',colors(i,:),'DisplayName',['TEA - t = ', num2str(interr_times_target(i)), ' s'])
    plot(concs,interr_values_target_IL(i,:)/1e-9,'x-','MarkerSize',10,'color',colors(i,:),'DisplayName',['IL - t = ', num2str(interr_times_target(i)), ' s'])
    leg = legend('Location','northwest');
    leg.ItemTokenSize = [20 6];
    title(['Target Evaluation'])
    box on
    xlabel('Actual Concentration (nM)')
    ylabel('Predicted Concentration (nM)')
    xlim([0 100])
    ylim([0 100])
end

plot([0 100], [0 100], 'k:','LineWidth',2,'HandleVisibility','off')

colors = autumn(3);
for i = 1:2
    figure(4)
    hold on
    plot(concs,interr_values_blank_TEA(i,:)/1e-9,'o-','MarkerSize',10,'color',colors(i,:),'DisplayName',['TEA - t = ', num2str(interr_times_blank(i)), ' s'])
    plot(concs,interr_values_blank_IL(i,:)/1e-9,'x-','MarkerSize',10,'color',colors(i,:),'DisplayName',['IL - t = ', num2str(interr_times_blank(i)), ' s'])
    leg = legend('Location','northwest');
    leg.ItemTokenSize = [20 6];
    title(['Blank Evaluation'])
    box on
    xlabel('Previous Concentration (nM)')
    ylabel('Predicted Concentration in Blank Solution (nM)')
    ylim([0 35])
    xlim([10 90])
end
plot(concs,mAb_EQ_IL_Blank/1e-9,'kd-','MarkerSize',10,'DisplayName','Equilibrium - t = \infty')


setupfigandprint(figure(1),'OutputFigs/BLIDemoMeasurements_allconc',3.25,6);
setupfigandprint(figure(2),'OutputFigs/BLIDemoEstimates_allconc',3.25,6);
setupfigandprint(figure(3),'OutputFigs/BLIDemoEvalTarget_allconc',3.25,3.25);
setupfigandprint(figure(4),'OutputFigs/BLIDemoEvalBlank_allconc',3.25,3.25);
