# Supplementary material for: Pre-equilibrium biosensors as an approach towards rapid and continuous molecular measurements
Source: Nat Commun. 2022 Nov 18;13:7072. doi: 10.1038/s41467-022-34778-5 (PMC9674706; doi:10.1038/s41467-022-34778-5)
Supplement: Supplementary file 4 — Source Data [file 41467_2022_34778_MOESM4_ESM.zip › Source Data/PaperScripts/BLIData_mAb1_20.xlsx]

## Sheet: Sheet1
0	0.017381
0.2	0.016915
0.4	0.015234
0.6	0.013151
0.8	0.012263
1	0.011768
1.2	0.011359
1.4	0.010872
1.6	0.010538
1.8	0.01198
2	0.013623
2.2	0.014375
2.4	0.015136
2.6	0.015632
2.8	0.016702
3	0.015979
3.2	0.016085
3.4	0.01697
3.6	0.016452
3.8	0.016647
4	0.017223
4.2	0.01766
4.4	0.017643
4.6	0.018135
4.8	0.018068
5	0.018813
5.2	0.019613
5.4	0.01949
5.6	0.020663
5.8	0.022945
6	0.024271
6.2	0.023623
6.4	0.024274
6.6	0.02469
6.8	0.025505
7	0.025013
7.2	0.024955
7.4	0.025779
7.6	0.026703
7.8	0.026903
8	0.026536
8.2	0.027173
8.4	0.028812
8.6	0.02809
8.8	0.027448
9	0.029007
9.2	0.029574
9.4	0.029677
9.6	0.030348
9.8	0.030842
10	0.031911
10.2	0.031394
10.4	0.031105
10.6	0.031726
10.8	0.033558
11	0.033665
11.2	0.03337
11.4	0.033575
11.6	0.035521
11.8	0.034731
12	0.034157
12.2	0.034854
12.4	0.036459
12.6	0.036533
12.8	0.036734
13	0.036954
13.2	0.037949
13.4	0.038531
13.6	0.037951
13.8	0.037992
14	0.03965
14.2	0.039514
14.4	0.039392
14.6	0.040285
14.8	0.041079
15	0.04148
15.2	0.042227
15.4	0.041593
15.6	0.044305
15.8	0.044824
16	0.045086
16.2	0.045159
16.4	0.047106
16.6	0.04689
16.8	0.046457
17	0.04632
17.2	0.047121
17.4	0.046422
17.6	0.045585
17.8	0.045091
18	0.046206
18.2	0.046519
18.4	0.047429
18.6	0.047691
18.8	0.048578
19	0.050415
19.2	0.051305
19.4	0.051372
19.6	0.053832
19.8	0.0541
20	0.054442
20.2	0.054066
20.4	0.054851
20.6	0.055251
20.8	0.055785
21	0.054824
21.2	0.05484
21.4	0.05603
21.6	0.056052
21.8	0.055625
22	0.056216
22.2	0.056809
22.4	0.057091
22.6	0.056941
22.8	0.057126
23	0.058101
23.2	0.059133
23.4	0.059049
23.6	0.058383
23.8	0.058562
24	0.06026
24.2	0.060019
24.4	0.060482
24.6	0.061664
24.8	0.062264
25	0.061939
25.2	0.062775
25.4	0.063372
25.6	0.062957
25.8	0.063353
26	0.063086
26.2	0.063105
26.4	0.063998
26.6	0.063917
26.8	0.063731
27	0.064797
27.2	0.066013
27.4	0.06564
27.6	0.065432
27.8	0.065733
28	0.066801
28.2	0.067288
28.4	0.067605
28.6	0.067617
28.8	0.068168
29	0.068634
29.2	0.069215
29.4	0.068888
29.6	0.069391
29.8	0.069698
30	0.070173
30.2	0.07009
30.4	0.06995
30.6	0.069966
30.8	0.071385
31	0.071789
31.2	0.07201
31.4	0.072845
31.6	0.073969
31.8	0.073799
32	0.07514
32.2	0.075783
32.4	0.075326
32.6	0.075709
32.8	0.076219
33	0.077169
33.2	0.077665
33.4	0.077262
33.6	0.077593
33.8	0.078704
34	0.080972
34.2	0.080129
34.4	0.080227
34.6	0.081689
34.8	0.083015
35	0.082285
35.2	0.082588
35.4	0.083321
35.6	0.083769
35.8	0.08335
36	0.082544
36.2	0.082043
36.4	0.083283
36.6	0.083559
36.8	0.082559
37	0.082763
37.2	0.083472
37.4	0.082952
37.6	0.083422
37.8	0.083722
38	0.085052
38.2	0.084123
38.4	0.084991
38.6	0.085585
38.8	0.086852
39	0.086834
39.2	0.086099
39.4	0.085448
39.6	0.087292
39.8	0.087768
40	0.08781
40.2	0.088835
40.4	0.090746
40.6	0.090999
40.8	0.091415
41	0.091605
41.2	0.092645
41.4	0.093345
41.6	0.093555
41.8	0.092659
42	0.094142
42.2	0.094455
42.4	0.094286
42.6	0.093369
42.8	0.093227
43	0.09236
43.2	0.091705
43.4	0.0904
43.6	0.091282
43.8	0.091147
44	0.091512
44.2	0.090143
44.4	0.091089
44.6	0.091926
44.8	0.092561
45	0.091947
45.2	0.092898
45.4	0.094797
45.6	0.095522
45.8	0.096316
46	0.097099
46.2	0.097284
46.4	0.098477
46.6	0.099257
46.8	0.099508
47	0.101199
47.2	0.102074
47.4	0.100603
47.6	0.101269
47.8	0.101315
48	0.101524
48.2	0.100922
48.4	0.102013
48.6	0.101707
48.8	0.102782
49	0.10275
49.2	0.102525
49.4	0.102871
49.6	0.103082
49.8	0.10276
50	0.102073
50.2	0.102461
50.4	0.103138
50.6	0.102727
50.8	0.102794
51	0.103251
51.2	0.103592
51.4	0.10388
51.6	0.104972
51.8	0.104743
52	0.106135
52.2	0.107399
52.4	0.107607
52.6	0.107496
52.8	0.108748
53	0.108379
53.2	0.107942
53.4	0.107735
53.6	0.107414
53.8	0.107942
54	0.10824
54.2	0.107607
54.4	0.108162
54.6	0.108799
54.8	0.109265
55	0.108846
55.2	0.109992
55.4	0.109946
55.6	0.110487
55.8	0.110125
56	0.110544
56.2	0.110898
56.4	0.1112
56.6	0.111091
56.8	0.111232
57	0.111645
57.2	0.11239
57.4	0.111323
57.6	0.111463
57.8	0.112867
58	0.113435
58.2	0.113451
58.4	0.114562
58.6	0.114614
58.8	0.116352
59	0.116982
59.2	0.117283
59.4	0.117554
59.6	0.119188
59.8	0.11931
60	0.118889
60.2	0.119252
60.4	0.120572
60.6	0.11984
60.8	0.119362
61	0.119018
61.2	0.119186
61.4	0.119072
61.6	0.118953
61.8	0.118159
62	0.118792
62.2	0.119775
62.4	0.119155
62.6	0.118992
62.8	0.120993
63	0.120748
63.2	0.120649
63.4	0.120861
63.6	0.122399
63.8	0.123369
64	0.124373
64.2	0.124497
64.4	0.125618
64.6	0.126629
64.8	0.126871
65	0.126686
65.2	0.127038
65.4	0.127566
65.6	0.127077
65.8	0.126294
66	0.126301
66.2	0.126186
66.4	0.125738
66.6	0.125543
66.8	0.125136
67	0.125087
67.2	0.125458
67.4	0.125153
67.6	0.125902
67.8	0.126223
68	0.127096
68.2	0.126922
68.4	0.128138
68.6	0.128635
68.8	0.128962
69	0.130233
69.2	0.130396
69.4	0.131093
69.6	0.132613
69.8	0.132753
70	0.133474
70.2	0.134277
70.4	0.134689
70.6	0.134111
70.8	0.134492
71	0.134729
71.2	0.135042
71.4	0.135959
71.6	0.135657
71.8	0.134742
72	0.135175
72.2	0.136296
72.4	0.136122
72.6	0.135887
72.8	0.136759
73	0.136543
73.2	0.136063
73.4	0.135713
73.6	0.135832
73.8	0.135749
74	0.136506
74.2	0.13559
74.4	0.135924
74.6	0.137665
74.8	0.138219
75	0.137999
75.2	0.139196
75.4	0.140745
75.6	0.140206
75.8	0.140088
76	0.140578
76.2	0.142611
76.4	0.142828
76.6	0.142892
76.8	0.142556
77	0.143336
77.2	0.144348
77.4	0.143273
77.6	0.143265
77.8	0.143868
78	0.14479
78.2	0.144155
78.4	0.144949
78.6	0.145535
78.8	0.145648
79	0.145913
79.2	0.146027
79.4	0.146473
79.6	0.14713
79.8	0.146908
80	0.146369
80.2	0.148246
80.4	0.148902
80.6	0.148043
80.8	0.147301
81	0.147714
81.2	0.148505
81.4	0.14909
81.6	0.148721
81.8	0.148873
82	0.150448
82.2	0.151148
82.4	0.150794
82.6	0.15071
82.8	0.151693
83	0.151393
83.2	0.151366
83.4	0.151344
83.6	0.151396
83.8	0.151649
84	0.151912
84.2	0.151865
84.4	0.151288
84.6	0.151141
84.8	0.151262
85	0.152032
85.2	0.153768
85.4	0.154487
85.6	0.154426
85.8	0.15509
86	0.155883
86.2	0.156311
86.4	0.155777
86.6	0.155944
86.8	0.155973
87	0.156791
87.2	0.157648
87.4	0.15683
87.6	0.156623
87.8	0.15712
88	0.156949
88.2	0.157054
88.4	0.157052
88.6	0.15741
88.8	0.157823
89	0.158258
89.2	0.15802
89.4	0.157893
89.6	0.159304
89.8	0.159091
90	0.15866
90.2	0.158538
90.4	0.158611
90.6	0.157966
90.8	0.158107
91	0.158313
91.2	0.157839
91.4	0.15779
91.6	0.1572
91.8	0.156744
92	0.158074
92.2	0.159445
92.4	0.159247
92.6	0.159683
92.8	0.161545
93	0.161768
93.2	0.161578
93.4	0.162282
93.6	0.164003
93.8	0.164798
94	0.164792
94.2	0.164397
94.4	0.164942
94.6	0.165331
94.8	0.165517
95	0.164774
95.2	0.165928
95.4	0.166835
95.6	0.166038
95.8	0.166004
96	0.16664
96.2	0.167475
96.4	0.167819
96.6	0.167118
96.8	0.166831
97	0.166286
97.2	0.165769
97.4	0.164648
97.6	0.164748
97.8	0.165
98	0.163991
98.2	0.163246
98.4	0.162605
98.6	0.162532
98.8	0.162319
99	0.162139
99.2	0.162356
99.4	0.162552
99.6	0.164193
99.8	0.164679
100	0.165283
100.2	0.166894
100.4	0.168494
100.6	0.168117
100.8	0.168496
101	0.168969
101.2	0.169193
101.4	0.170029
101.6	0.170787
101.8	0.170653
102	0.171121
102.2	0.171501
102.4	0.170239
102.6	0.170541
102.8	0.170823
103	0.170514
103.2	0.170301
103.4	0.170534
103.6	0.171232
103.8	0.171387
104	0.171759
104.2	0.171245
104.4	0.171226
104.6	0.17128
104.8	0.17104
105	0.171267
105.2	0.171758
105.4	0.172056
105.6	0.171718
105.8	0.170921
106	0.171115
106.2	0.171093
106.4	0.172218
106.6	0.17219
106.8	0.171874
107	0.172349
107.2	0.173032
107.4	0.172484
107.6	0.172426
107.8	0.173694
108	0.173492
108.2	0.173099
108.4	0.173099
108.6	0.173717
108.8	0.174331
109	0.174742
109.2	0.173479
109.4	0.173995
109.6	0.174817
109.8	0.174343
110	0.173704
110.2	0.174479
110.4	0.176074
110.6	0.174268
110.8	0.174344
111	0.174809
111.2	0.174553
111.4	0.174473
111.6	0.174039
111.8	0.174552
112	0.17501
112.2	0.176041
112.4	0.175727
112.6	0.176894
112.8	0.178788
113	0.179064
113.2	0.179289
113.4	0.179967
113.6	0.180195
113.8	0.180565
114	0.181139
114.2	0.180803
114.4	0.180606
114.6	0.180589
114.8	0.179991
115	0.179056
115.2	0.178539
115.4	0.179621
115.6	0.178707
115.8	0.178706
116	0.179304
116.2	0.179751
116.4	0.179967
116.6	0.180838
116.8	0.180884
117	0.181469
117.2	0.182464
117.4	0.181913
117.6	0.183097
117.8	0.184871
118	0.185602
118.2	0.184844
118.4	0.184573
118.6	0.185005
118.8	0.184888
119	0.185586
119.2	0.185523
119.4	0.186681
119.6	0.186638
119.8	0.186199
120	0.184895
120.2	0.184301
120.4	0.18416
120.6	0.183486
120.8	0.182965
121	0.182835
121.2	0.183385
121.4	0.183768
121.6	0.184446
121.8	0.184688
122	0.185384
122.2	0.186229
122.4	0.185781
122.6	0.187133
122.8	0.189099
123	0.189983
123.2	0.190183
123.4	0.190843
123.6	0.190787
123.8	0.190721
124	0.190661
124.2	0.190197
124.4	0.189706
124.6	0.190475
124.8	0.190189
125	0.189299
125.2	0.189094
125.4	0.189496
125.6	0.188133
125.8	0.187338
126	0.186562
126.2	0.186968
126.4	0.186631
126.6	0.187011
126.8	0.187074
127	0.187492
127.2	0.188362
127.4	0.188505
127.6	0.188964
127.8	0.191227
128	0.192635
128.2	0.192954
128.4	0.194114
128.6	0.195854
128.8	0.196258
129	0.197047
129.2	0.196528
129.4	0.197615
129.6	0.197553
129.8	0.197188
130	0.195803
130.2	0.196031
130.4	0.195231
130.6	0.193727
130.8	0.192784
131	0.192521
131.2	0.19187
131.4	0.191555
131.6	0.191732
131.8	0.192302
132	0.192898
132.2	0.193905
132.4	0.193497
132.6	0.193966
132.8	0.19535
133	0.196141
133.2	0.196457
133.4	0.197367
133.6	0.198308
133.8	0.19929
134	0.199189
134.2	0.198503
134.4	0.199
134.6	0.200223
134.8	0.19965
135	0.198815
135.2	0.198939
135.4	0.199621
135.6	0.19899
135.8	0.198215
136	0.19786
136.2	0.197568
136.4	0.196845
136.6	0.196664
136.8	0.196783
137	0.197474
137.2	0.19864
137.4	0.198379
137.6	0.19922
137.8	0.200233
138	0.200359
138.2	0.199964
138.4	0.200954
138.6	0.201466
138.8	0.200695
139	0.201552
139.2	0.201159
139.4	0.201392
139.6	0.201867
139.8	0.201666
140	0.200726
140.2	0.20146
140.4	0.201838
140.6	0.201681
140.8	0.201923
141	0.202658
141.2	0.202902
141.4	0.202823
141.6	0.202499
141.8	0.201822
142	0.202396
142.2	0.202454
142.4	0.201847
142.6	0.202442
142.8	0.203672
143	0.204674
143.2	0.203578
143.4	0.204223
143.6	0.204606
143.8	0.204491
144	0.20399
144.2	0.203571
144.4	0.204008
144.6	0.204634
144.8	0.204034
145	0.204255
145.2	0.204717
145.4	0.205773
145.6	0.204655
145.8	0.203625
146	0.203869
146.2	0.204196
146.4	0.204436
146.6	0.205246
146.8	0.205796
147	0.206931
147.2	0.206614
147.4	0.206037
147.6	0.206244
147.8	0.207313
148	0.206126
148.2	0.204672
148.4	0.205173
148.6	0.205802
148.8	0.205713
149	0.206519
149.2	0.206519
149.4	0.206974
149.6	0.206725
149.8	0.206145
150	0.205302
150.2	0.206225
150.4	0.206946
150.6	0.206554
150.8	0.20629
151	0.206925
151.2	0.206219
151.4	0.20589
151.6	0.205436
151.8	0.20479
152	0.203915
152.2	0.204723
152.4	0.204874
152.6	0.205423
152.8	0.206034
153	0.206683
153.2	0.206066
153.4	0.205921
153.6	0.206883
153.8	0.206823
154	0.206472
154.2	0.207215
154.4	0.208392
154.6	0.20916
154.8	0.20887
155	0.209147
155.2	0.210188
155.4	0.210769
155.6	0.209344
155.8	0.208769
156	0.209501
156.2	0.209502
156.4	0.209112
156.6	0.2085
156.8	0.208362
157	0.20895
157.2	0.208503
157.4	0.207865
157.6	0.207716
157.8	0.208313
158	0.20798
158.2	0.20688
158.4	0.207556
158.6	0.20887
158.8	0.208202
159	0.209086
159.2	0.20952
159.4	0.209948
159.6	0.210219
159.8	0.210102
160	0.210351
160.2	0.2118
160.4	0.213493
160.6	0.212105
160.8	0.212526
161	0.214269
161.2	0.213048
161.4	0.211775
161.6	0.210516
161.8	0.21099
162	0.210101
162.2	0.209351
162.4	0.209005
162.6	0.210576
162.8	0.210807
163	0.210794
163.2	0.210294
163.4	0.211659
163.6	0.211402
163.8	0.210876
164	0.210878
164.2	0.212394
164.4	0.212052
164.6	0.211075
164.8	0.211122
165	0.212213
165.2	0.212418
165.4	0.21325
165.6	0.212387
165.8	0.213732
166	0.215192
166.2	0.215305
166.4	0.214942
166.6	0.217078
166.8	0.216908
167	0.216325
167.2	0.215545
167.4	0.215158
167.6	0.214693
167.8	0.21458
168	0.212979
168.2	0.213138
168.4	0.212878
168.6	0.212644
168.8	0.211984
169	0.212658
169.2	0.213
169.4	0.21337
169.6	0.212266
169.8	0.213196
170	0.213726
170.2	0.213553
170.4	0.21306
170.6	0.213554
170.8	0.213321
171	0.21369
171.2	0.212061
171.4	0.211999
171.6	0.212987
171.8	0.212566
172	0.211241
172.2	0.21169
172.4	0.212215
172.6	0.213262
172.8	0.213123
173	0.213323
173.2	0.214783
173.4	0.216451
173.6	0.215776
173.8	0.21641
174	0.218237
174.2	0.219183
174.4	0.219503
174.6	0.219708
174.8	0.220155
175	0.220761
175.2	0.22031
175.4	0.219527
175.6	0.219801
175.8	0.21935
176	0.217675
176.2	0.217451
176.4	0.218211
176.6	0.219234
176.8	0.216967
177	0.216933
177.2	0.217874
177.4	0.218592
177.6	0.218488
177.8	0.219105
178	0.220319
178.2	0.221388
178.4	0.221569
178.6	0.220398
178.8	0.221369
179	0.222473
179.2	0.221442
179.4	0.219797
179.6	0.220361
179.8	0.220549
180	0.219522
180.2	0.219546
180.4	0.219602
180.6	0.219984
180.8	0.21893
181	0.219014
181.2	0.218787
181.4	0.220586
181.6	0.22129
181.8	0.220821
182	0.221102
182.2	0.222711
182.4	0.222029
182.6	0.221361
182.8	0.221705
183	0.22191
183.2	0.220933
183.4	0.220539
183.6	0.22072
183.8	0.222119
184	0.223249
184.2	0.223456
184.4	0.223123
184.6	0.224101
184.8	0.223935
185	0.224221
185.2	0.224699
185.4	0.225595
185.6	0.225049
185.8	0.225502
186	0.225064
186.2	0.224903
186.4	0.224408
186.6	0.224212
186.8	0.223551
187	0.222579
187.2	0.222133
187.4	0.221764
187.6	0.221966
187.8	0.222184
188	0.222463
188.2	0.222478
188.4	0.222867
188.6	0.222914
188.8	0.223407
189	0.225332
189.2	0.225822
189.4	0.225981
189.6	0.226974
189.8	0.228369
190	0.227662
190.2	0.228714
190.4	0.229087
190.6	0.228822
190.8	0.229053
191	0.228502
191.2	0.22822
191.4	0.228537
191.6	0.228553
191.8	0.227714
192	0.228086
192.2	0.228465
192.4	0.227778
192.6	0.226557
192.8	0.226915
193	0.2278
193.2	0.228058
193.4	0.227404
193.6	0.226817
193.8	0.227424
194	0.22789
194.2	0.228147
194.4	0.226789
194.6	0.22833
194.8	0.229194
195	0.22882
195.2	0.228368
195.4	0.229338
195.6	0.229521
195.8	0.229918
196	0.228809
196.2	0.228513
196.4	0.228959
196.6	0.229065
196.8	0.228056
197	0.228382
197.2	0.228831
197.4	0.227407
197.6	0.226086
197.8	0.226997
198	0.226776
198.2	0.226431
198.4	0.226076
198.6	0.226381
198.8	0.225977
199	0.227421
199.2	0.226322
199.4	0.226443
199.6	0.227678
199.8	0.229176
200	0.228167
200.2	0.228845
200.4	0.229342
200.6	0.22935
200.8	0.228816
201	0.228682
201.2	0.228805
201.4	0.229066
201.6	0.228758
201.8	0.228423
202	0.228274
202.2	0.22933
202.4	0.228652
202.6	0.227918
202.8	0.228151
203	0.228566
203.2	0.227156
203.4	0.227069
203.6	0.227521
203.8	0.228482
204	0.228331
204.2	0.227863
204.4	0.22776
204.6	0.229404
204.8	0.229189
205	0.228303
205.2	0.22906
205.4	0.23014
205.6	0.229346
205.8	0.229152
206	0.229205
206.2	0.229742
206.4	0.228743
206.6	0.227985
206.8	0.227122
207	0.227826
207.2	0.228549
207.4	0.227559
207.6	0.227226
207.8	0.228207
208	0.227848
208.2	0.226808
208.4	0.227167
208.6	0.227599
208.8	0.227834
209	0.228033
209.2	0.228128
209.4	0.228642
209.6	0.22964
209.8	0.230228
210	0.22968
210.2	0.23099
210.4	0.231203
210.6	0.23137
210.8	0.231292
211	0.231833
211.2	0.231631
211.4	0.230985
211.6	0.22977
211.8	0.229074
212	0.228448
212.2	0.228502
212.4	0.228226
212.6	0.227747
212.8	0.228459
213	0.22738
213.2	0.227121
213.4	0.227511
213.6	0.227965
213.8	0.228506
214	0.22945
214.2	0.22991
214.4	0.230219
214.6	0.2317
214.8	0.231974
215	0.232027
215.2	0.232277
215.4	0.233296
215.6	0.232144
215.8	0.231759
216	0.231188
216.2	0.231516
216.4	0.231379
216.6	0.230905
216.8	0.229982
217	0.2297
217.2	0.230014
217.4	0.229341
217.6	0.229164
217.8	0.230758
218	0.230996
218.2	0.230272
218.4	0.230712
218.6	0.231578
218.8	0.231701
219	0.231361
219.2	0.231275
219.4	0.232491
219.6	0.232784
219.8	0.23284
220	0.232088
220.2	0.233683
220.4	0.23427
220.6	0.234172
220.8	0.233666
221	0.234637
221.2	0.234248
221.4	0.23371
221.6	0.232544
221.8	0.232919
222	0.232179
222.2	0.232282
222.4	0.231077
222.6	0.231362
222.8	0.232183
223	0.231589
223.2	0.23193
223.4	0.232547
223.6	0.232833
223.8	0.232667
224	0.232238
224.2	0.233044
224.4	0.233954
224.6	0.235405
224.8	0.234604
225	0.233879
225.2	0.23363
225.4	0.233938
225.6	0.232977
225.8	0.233238
226	0.232934
226.2	0.233322
226.4	0.232655
226.6	0.233036
226.8	0.232872
227	0.233224
227.2	0.233889
227.4	0.232765
227.6	0.233102
227.8	0.23372
228	0.233937
228.2	0.233774
228.4	0.234391
228.6	0.234806
228.8	0.233949
229	0.234214
229.2	0.234576
229.4	0.23549
229.6	0.236161
229.8	0.235719
230	0.234982
230.2	0.236428
230.4	0.237445
230.6	0.237028
230.8	0.237079
231	0.238036
231.2	0.237399
231.4	0.236373
231.6	0.236639
231.8	0.236818
232	0.237492
232.2	0.237196
232.4	0.236541
232.6	0.23766
232.8	0.238573
233	0.237837
233.2	0.236612
233.4	0.23719
233.6	0.237586
233.8	0.236655
234	0.236559
234.2	0.238523
234.4	0.239138
234.6	0.238778
234.8	0.238414
235	0.238687
235.2	0.239472
235.4	0.239726
235.6	0.239167
235.8	0.239776
236	0.241649
236.2	0.240971
236.4	0.240133
236.6	0.240451
236.8	0.239819
237	0.238828
237.2	0.238179
237.4	0.238327
237.6	0.239499
237.8	0.240479
238	0.239676
238.2	0.240397
238.4	0.241666
238.6	0.241385
238.8	0.239945
239	0.240177
239.2	0.240482
239.4	0.240059
239.6	0.239745
239.8	0.23991
240	0.240586
240.2	0.240916
240.4	0.240656
240.6	0.240509
240.8	0.241256
241	0.242517
241.2	0.241915
241.4	0.242031
241.6	0.24294
241.8	0.242475
242	0.241493
242.2	0.241325
242.4	0.24126
242.6	0.240229
242.8	0.239817
243	0.239526
243.2	0.239579
243.4	0.24057
243.6	0.23999
243.8	0.239609
244	0.241397
244.2	0.242552
244.4	0.242672
244.6	0.242279
244.8	0.242431
245	0.243715
245.2	0.243135
245.4	0.242165
245.6	0.241691
245.8	0.241458
246	0.241875
246.2	0.240105
246.4	0.240202
246.6	0.241319
246.8	0.240358
247	0.238817
247.2	0.238413
247.4	0.238644
247.6	0.23879
247.8	0.23906
248	0.238813
248.2	0.239073
248.4	0.239686
248.6	0.238346
248.8	0.23864
249	0.240121
249.2	0.240026
249.4	0.239215
249.6	0.239812
249.8	0.24038
250	0.2405
250.2	0.240136
250.4	0.240106
250.6	0.241124
250.8	0.241209
251	0.240714
251.2	0.239972
251.4	0.240643
251.6	0.242104
251.8	0.241513
252	0.240645
252.2	0.241084
252.4	0.240998
252.6	0.240945
252.8	0.240601
253	0.240275
253.2	0.240737
253.4	0.240214
253.6	0.238828
253.8	0.238265
254	0.238707
254.2	0.238914
254.4	0.23818
254.6	0.23936
254.8	0.238838
255	0.23813
255.2	0.238046
255.4	0.238226
255.6	0.23941
255.8	0.239961
256	0.239736
256.2	0.239986
256.4	0.241054
256.6	0.241464
256.8	0.241052
257	0.241225
257.2	0.243048
257.4	0.242625
257.6	0.24278
257.8	0.242914
258	0.24273
258.2	0.242857
258.4	0.242582
258.6	0.241699
258.8	0.241177
259	0.242695
259.2	0.2414
259.4	0.24058
259.6	0.241897
259.8	0.242132
260	0.241292
260.2	0.240932
260.4	0.241283
260.6	0.241797
260.8	0.242068
261	0.24234
261.2	0.242718
261.4	0.243508
261.6	0.244172
261.8	0.243329
262	0.244083
262.2	0.245306
262.4	0.24497
262.6	0.243475
262.8	0.243737
263	0.243746
263.2	0.241987
263.4	0.241519
263.6	0.241577
263.8	0.241236
264	0.241489
264.2	0.240931
264.4	0.240503
264.6	0.241727
264.8	0.241676
265	0.241539
265.2	0.24189
265.4	0.243508
265.6	0.244129
265.8	0.244665
266	0.244041
266.2	0.244123
266.4	0.244632
266.6	0.243904
266.8	0.243449
267	0.243707
267.2	0.243906
267.4	0.243154
267.6	0.242585
267.8	0.242641
268	0.242921
268.2	0.241758
268.4	0.240869
268.6	0.241077
268.8	0.241526
269	0.241578
269.2	0.241171
269.4	0.240529
269.6	0.241355
269.8	0.240914
270	0.23969
270.2	0.240562
270.4	0.241509
270.6	0.240985
270.8	0.24086
271	0.241166
271.2	0.241901
271.4	0.242333
271.6	0.242803
271.8	0.243153
272	0.244629
272.2	0.245248
272.4	0.244701
272.6	0.245073
272.8	0.246335
273	0.245843
273.2	0.245491
273.4	0.244686
273.6	0.245176
273.8	0.244617
274	0.24401
274.2	0.243184
274.4	0.243451
274.6	0.244169
274.8	0.244401
275	0.243336
275.2	0.244396
275.4	0.245471
275.6	0.246351
275.8	0.246684
276	0.247245
276.2	0.24691
276.4	0.24704
276.6	0.2466
276.8	0.245941
277	0.246719
277.2	0.247554
277.4	0.246375
277.6	0.246671
277.8	0.247021
278	0.247035
278.2	0.246302
278.4	0.245825
278.6	0.246617
278.8	0.247247
279	0.246639
279.2	0.246897
279.4	0.247642
279.6	0.249069
279.8	0.247826
280	0.246934
280.2	0.247507
280.4	0.24832
280.6	0.247537
280.8	0.247569
281	0.248522
281.2	0.248817
281.4	0.249004
281.6	0.248308
281.8	0.247489
282	0.248104
282.2	0.248025
282.4	0.246911
282.6	0.24778
282.8	0.248194
283	0.2473
283.2	0.246645
283.4	0.246723
283.6	0.247193
283.8	0.246505
284	0.246244
284.2	0.245789
284.4	0.246154
284.6	0.247137
284.8	0.246892
285	0.245832
285.2	0.246199
285.4	0.246883
285.6	0.245895
285.8	0.245787
286	0.247129
286.2	0.247083
286.4	0.246714
286.6	0.246863
286.8	0.24667
287	0.247846
287.2	0.248831
287.4	0.248347
287.6	0.24826
287.8	0.248
288	0.248001
288.2	0.247351
288.4	0.247371
288.6	0.247296
288.8	0.247397
289	0.24682
289.2	0.246641
289.4	0.246247
289.6	0.246072
289.8	0.246446
290	0.246232
290.2	0.24557
290.4	0.244874
290.6	0.244615
290.8	0.244143
291	0.244229
291.2	0.244513
291.4	0.244867
291.6	0.24465
291.8	0.244406
292	0.245689
292.2	0.245758
292.4	0.245524
292.6	0.246228
292.8	0.247404
293	0.246614
293.2	0.246452
293.4	0.246627
293.6	0.247157
293.8	0.247323
294	0.246853
294.2	0.245852
294.4	0.246156
294.6	0.246981
294.8	0.246365
295	0.245904
295.2	0.247031
295.4	0.248094
295.6	0.247099
295.8	0.246897
296	0.247981
296.2	0.248003
296.4	0.24783
296.6	0.247826
296.8	0.247355
297	0.247293
297.2	0.24794
297.4	0.247634
297.6	0.247504
297.8	0.248144
298	0.248372
298.2	0.247944
298.4	0.2481
298.6	0.248198
298.8	0.248573
299	0.248462
299.2	0.248754
299.4	0.248643
299.6	0.247354
299.8	0.246183
300	0.245221
300.2	0.243755
300.4	0.242234
300.6	0.239734
300.8	0.237591
301	0.237591
301.2	0.237035
301.4	0.236642
301.6	0.237009
301.8	0.237707
302	0.238238
302.2	0.238242
302.4	0.238426
302.6	0.238846
302.8	0.239244
303	0.239523
303.2	0.239602
303.4	0.239722
303.6	0.238218
303.8	0.237859
304	0.238062
304.2	0.238174
304.4	0.237286
304.6	0.236517
304.8	0.236309
305	0.235992
305.2	0.234998
305.4	0.234612
305.6	0.235338
305.8	0.235579
306	0.235866
306.2	0.235534
306.4	0.235452
306.6	0.23599
306.8	0.236343
307	0.236652
307.2	0.236833
307.4	0.236413
307.6	0.236668
307.8	0.237503
308	0.237389
308.2	0.237526
308.4	0.237403
308.6	0.237292
308.8	0.237405
309	0.237069
309.2	0.236573
309.4	0.236947
309.6	0.236917
309.8	0.236462
310	0.236367
310.2	0.235316
310.4	0.234493
310.6	0.234256
310.8	0.234423
311	0.23439
311.2	0.234517
311.4	0.234166
311.6	0.235196
311.8	0.235029
312	0.235246
312.2	0.235828
312.4	0.236205
312.6	0.236668
312.8	0.23745
313	0.237069
313.2	0.237597
313.4	0.238483
313.6	0.237997
313.8	0.238291
314	0.238065
314.2	0.237208
314.4	0.23757
314.6	0.237175
314.8	0.237208
315	0.237078
315.2	0.237077
315.4	0.23655
315.6	0.236434
315.8	0.235645
316	0.23626
316.2	0.235718
316.4	0.235525
316.6	0.235569
316.8	0.235624
317	0.235617
317.2	0.235898
317.4	0.236067
317.6	0.236518
317.8	0.237891
318	0.237513
318.2	0.237321
318.4	0.238529
318.6	0.238429
318.8	0.238696
319	0.238533
319.2	0.238131
319.4	0.238471
319.6	0.238244
319.8	0.237488
320	0.236913
320.2	0.236049
320.4	0.235684
320.6	0.23559
320.8	0.235747
321	0.236148
321.2	0.235226
321.4	0.235141
321.6	0.235367
321.8	0.235455
322	0.234559
322.2	0.234507
322.4	0.235169
322.6	0.235575
322.8	0.236228
323	0.236435
323.2	0.236563
323.4	0.237659
323.6	0.237558
323.8	0.237225
324	0.237054
324.2	0.23745
324.4	0.238149
324.6	0.238586
324.8	0.238416
325	0.238065
325.2	0.237101
325.4	0.237154
325.6	0.236515
325.8	0.235601
326	0.235361
326.2	0.235435
326.4	0.235452
326.6	0.235194
326.8	0.234982
327	0.234901
327.2	0.234421
327.4	0.234815
327.6	0.234898
327.8	0.234619
328	0.234378
328.2	0.23457
328.4	0.235054
328.6	0.234891
328.8	0.23437
329	0.234651
329.2	0.234679
329.4	0.234804
329.6	0.23408
329.8	0.233142
330	0.233234
330.2	0.233828
330.4	0.2325
330.6	0.232067
330.8	0.232252
331	0.233011
331.2	0.233551
331.4	0.233256
331.6	0.23326
331.8	0.232622
332	0.232924
332.2	0.233154
332.4	0.233836
332.6	0.23411
332.8	0.234075
333	0.234222
333.2	0.233915
333.4	0.233243
333.6	0.23278
333.8	0.232491
334	0.232847
334.2	0.232904
334.4	0.232362
334.6	0.2324
334.8	0.23188
335	0.232143
335.2	0.232103
335.4	0.230939
335.6	0.230633
335.8	0.231094
336	0.231693
336.2	0.231569
336.4	0.231553
336.6	0.231963
336.8	0.232886
337	0.232926
337.2	0.232812
337.4	0.232453
337.6	0.233472
337.8	0.233195
338	0.233095
338.2	0.232954
338.4	0.233481
338.6	0.232707
338.8	0.232373
339	0.233039
339.2	0.233068
339.4	0.232692
339.6	0.232695
339.8	0.233396
340	0.232939
340.2	0.2332
340.4	0.233214
340.6	0.233707
340.8	0.233933
341	0.233457
341.2	0.232985
341.4	0.232407
341.6	0.23239
341.8	0.231672
342	0.231438
342.2	0.231013
342.4	0.231016
342.6	0.230656
342.8	0.230837
343	0.230979
343.2	0.230722
343.4	0.230504
343.6	0.23077
343.8	0.231492
344	0.232287
344.2	0.23266
344.4	0.232444
344.6	0.232354
344.8	0.232974
345	0.233573
345.2	0.233446
345.4	0.233092
345.6	0.232963
345.8	0.233233
346	0.232457
346.2	0.232241
346.4	0.233105
346.6	0.23303
346.8	0.2328
347	0.232237
347.2	0.232267
347.4	0.232569
347.6	0.232701
347.8	0.232879
348	0.233367
348.2	0.232861
348.4	0.232843
348.6	0.232714
348.8	0.233422
349	0.233917
349.2	0.233474
349.4	0.232972
349.6	0.233484
349.8	0.233654
350	0.23372
350.2	0.233987
350.4	0.234271
350.6	0.233747
350.8	0.233815
351	0.233137
351.2	0.233137
351.4	0.232993
351.6	0.231966
351.8	0.231759
352	0.231672
352.2	0.231034
352.4	0.230674
352.6	0.230583
352.8	0.230954
353	0.230122
353.2	0.229727
353.4	0.229842
353.6	0.230726
353.8	0.230069
354	0.230843
354.2	0.231125
354.4	0.23125
354.6	0.23205
354.8	0.232738
355	0.232474
355.2	0.232976
355.4	0.232672
355.6	0.233037
355.8	0.233951
356	0.234336
356.2	0.234176
356.4	0.234402
356.6	0.234977
356.8	0.235276
357	0.234666
357.2	0.235143
357.4	0.235132
357.6	0.234763
357.8	0.233375
358	0.233467
358.2	0.233337
358.4	0.232574
358.6	0.232337
358.8	0.231328
359	0.230824
359.2	0.231205
359.4	0.23096
359.6	0.231635
359.8	0.231784
360	0.232442
360.2	0.231885
360.4	0.232464
360.6	0.232922
360.8	0.233341
361	0.233311
361.2	0.233668
361.4	0.233665
361.6	0.233851
361.8	0.234017
362	0.234475
362.2	0.235112
362.4	0.23538
362.6	0.235566
362.8	0.234637
363	0.235288
363.2	0.235087
363.4	0.233891
363.6	0.233187
363.8	0.23295
364	0.232786
364.2	0.231872
364.4	0.231342
364.6	0.231265
364.8	0.231232
365	0.230885
365.2	0.230919
365.4	0.230763
365.6	0.231073
365.8	0.231248
366	0.231347
366.2	0.231682
366.4	0.232485
366.6	0.23213
366.8	0.231281
367	0.231637
367.2	0.231033
367.4	0.230403
367.6	0.230267
367.8	0.230222
368	0.230381
368.2	0.230625
368.4	0.23001
368.6	0.229234
368.8	0.228605
369	0.22842
369.2	0.228518
369.4	0.227778
369.6	0.228333
369.8	0.228798
370	0.229424
370.2	0.230026
370.4	0.231709
370.6	0.231636
370.8	0.232014
371	0.232112
371.2	0.231802
371.4	0.232161
371.6	0.232178
371.8	0.231859
372	0.23241
372.2	0.232142
372.4	0.231265
372.6	0.230861
372.8	0.230646
373	0.230449
373.2	0.230711
373.4	0.230803
373.6	0.230976
373.8	0.230937
374	0.231065
374.2	0.230757
374.4	0.231162
374.6	0.230512
374.8	0.230265
375	0.229275
375.2	0.228516
375.4	0.228812
375.6	0.228958
375.8	0.228683
376	0.229367
376.2	0.228852
376.4	0.228903
376.6	0.229465
376.8	0.229355
377	0.230039
377.2	0.231168
377.4	0.231251
377.6	0.231094
377.8	0.231819
378	0.231596
378.2	0.23177
378.4	0.231496
378.6	0.230178
378.8	0.22939
379	0.228581
379.2	0.227955
379.4	0.228827
379.6	0.229002
379.8	0.228856
380	0.228973
380.2	0.2285
380.4	0.228944
380.6	0.229295
380.8	0.2288
381	0.229083
381.2	0.229587
381.4	0.229769
381.6	0.230501
381.8	0.229915
382	0.229435
382.2	0.229612
382.4	0.229359
382.6	0.228896
382.8	0.229364
383	0.229043
383.2	0.229352
383.4	0.230368
383.6	0.229668
383.8	0.230091
384	0.229569
384.2	0.229567
384.4	0.229685
384.6	0.229926
384.8	0.229202
385	0.229487
385.2	0.229265
385.4	0.228878
385.6	0.229436
385.8	0.228257
386	0.228908
386.2	0.22968
386.4	0.230404
386.6	0.229908
386.8	0.23007
387	0.230462
387.2	0.231463
387.4	0.231192
387.6	0.230669
387.8	0.231191
388	0.230895
388.2	0.231074
388.4	0.230319
388.6	0.229414
388.8	0.228363
389	0.228598
389.2	0.228158
389.4	0.228093
389.6	0.228162
389.8	0.228201
390	0.228819
390.2	0.229119
390.4	0.229413
390.6	0.2302
390.8	0.230548
391	0.230818
391.2	0.231026
391.4	0.230196
391.6	0.23083
391.8	0.230115
392	0.229537
392.2	0.229071
392.4	0.228872
392.6	0.229129
392.8	0.229553
393	0.229912
393.2	0.230089
393.4	0.229811
393.6	0.229937
393.8	0.230907
394	0.231076
394.2	0.230845
394.4	0.231575
394.6	0.232897
394.8	0.232074
395	0.232847
395.2	0.233274
395.4	0.233344
395.6	0.234132
395.8	0.233767
396	0.233978
396.2	0.233358
396.4	0.233728
396.6	0.233148
396.8	0.232747
397	0.232373
397.2	0.232216
397.4	0.231512
397.6	0.231187
397.8	0.230862
398	0.230545
398.2	0.23033
398.4	0.231452
398.6	0.231359
398.8	0.230726
399	0.231827
399.2	0.231789
399.4	0.231565
399.6	0.232198
399.8	0.232643
[truncated: 4,000 more rows]
