# Supplementary material for: Pre-equilibrium biosensors as an approach towards rapid and continuous molecular measurements
Source: Nat Commun. 2022 Nov 18;13:7072. doi: 10.1038/s41467-022-34778-5 (PMC9674706; doi:10.1038/s41467-022-34778-5)
Supplement: Supplementary file 4 — Source Data [file 41467_2022_34778_MOESM4_ESM.zip › Source Data/PaperScripts/BLIData_mAb11_20.xlsx]

## Sheet: Sheet1
0	-0.01671
0.2	-0.01653
0.4	-0.01628
0.6	-0.01521
0.8	-0.01486
1	-0.01491
1.2	-0.01481
1.4	-0.0134
1.6	-0.01316
1.8	-0.01381
2	-0.01385
2.2	-0.01352
2.4	-0.01411
2.6	-0.01462
2.8	-0.01398
3	-0.01392
3.2	-0.0136
3.4	-0.01303
3.6	-0.01309
3.8	-0.0122
4	-0.01204
4.2	-0.01261
4.4	-0.01256
4.6	-0.01144
4.8	-0.01194
5	-0.01191
5.2	-0.01163
5.4	-0.01095
5.6	-0.01134
5.8	-0.012
6	-0.01199
6.2	-0.01197
6.4	-0.0119
6.6	-0.01174
6.8	-0.01129
7	-0.01059
7.2	-0.00936
7.4	-0.00869
7.6	-0.00935
7.8	-0.00909
8	-0.0085
8.2	-0.00856
8.4	-0.00893
8.6	-0.00865
8.8	-0.00798
9	-0.00719
9.2	-0.00744
9.4	-0.00763
9.6	-0.00722
9.8	-0.00753
10	-0.00746
10.2	-0.00687
10.4	-0.00615
10.6	-0.0052
10.8	-0.00476
11	-0.00484
11.2	-0.00495
11.4	-0.00474
11.6	-0.00523
11.8	-0.00542
12	-0.00506
12.2	-0.00504
12.4	-0.00541
12.6	-0.00481
12.8	-0.00411
13	-0.00468
13.2	-0.00492
13.4	-0.00471
13.6	-0.0043
13.8	-0.00395
14	-0.00362
14.2	-0.0032
14.4	-0.00275
14.6	-0.00231
14.8	-0.00234
15	-0.00252
15.2	-0.00249
15.4	-0.00217
15.6	-0.002
15.8	-0.00177
16	-0.00159
16.2	-0.00167
16.4	-0.00188
16.6	-0.00218
16.8	-0.00261
17	-0.00317
17.2	-0.00283
17.4	-0.00247
17.6	-0.00311
17.8	-0.00319
18	-0.00319
18.2	-0.00251
18.4	-0.00235
18.6	-0.00212
18.8	-0.0011
19	-0.0002
19.2	4.35e-05
19.4	0.000161
19.6	0.001535
19.8	0.001776
20	0.001866
20.2	0.001366
20.4	0.00179
20.6	0.002166
20.8	0.002175
21	0.001722
21.2	0.001703
21.4	0.001949
21.6	0.00114
21.8	0.00088
22	0.00063
22.2	0.001044
22.4	0.001138
22.6	0.001195
22.8	0.001415
23	0.001383
23.2	0.001597
23.4	0.001029
23.6	0.000952
23.8	0.000923
24	0.001401
24.2	0.000991
24.4	0.001451
24.6	0.001748
24.8	0.002437
25	0.00265
25.2	0.002968
25.4	0.003888
25.6	0.004948
25.8	0.005543
26	0.005589
26.2	0.006078
26.4	0.006581
26.6	0.006251
26.8	0.00597
27	0.005865
27.2	0.006312
27.4	0.00579
27.6	0.005668
27.8	0.005788
28	0.005841
28.2	0.006012
28.4	0.005841
28.6	0.005493
28.8	0.006416
29	0.006867
29.2	0.006627
29.4	0.006673
29.6	0.007618
29.8	0.007684
30	0.007202
30.2	0.007313
30.4	0.00733
30.6	0.007689
30.8	0.008147
31	0.0079
31.2	0.007992
31.4	0.008672
31.6	0.008734
31.8	0.00866
32	0.008559
32.2	0.009008
32.4	0.009102
32.6	0.008744
32.8	0.009104
33	0.008979
33.2	0.009005
33.4	0.0092
33.6	0.00982
33.8	0.009953
34	0.010558
34.2	0.010472
34.4	0.010399
34.6	0.010503
34.8	0.010977
35	0.010511
35.2	0.010694
35.4	0.010996
35.6	0.011178
35.8	0.011162
36	0.010827
36.2	0.011481
36.4	0.01254
36.6	0.012324
36.8	0.011989
37	0.011609
37.2	0.01183
37.4	0.011769
37.6	0.012045
37.8	0.011858
38	0.011943
38.2	0.012251
38.4	0.012212
38.6	0.01203
38.8	0.012713
39	0.012385
39.2	0.01191
39.4	0.011837
39.6	0.012562
39.8	0.012842
40	0.013293
40.2	0.013542
40.4	0.014052
40.6	0.013742
40.8	0.01361
41	0.013263
41.2	0.013742
41.4	0.014219
41.6	0.014407
41.8	0.013696
42	0.014552
42.2	0.015829
42.4	0.015424
42.6	0.015283
42.8	0.014408
43	0.014298
43.2	0.014344
43.4	0.014433
43.6	0.013909
43.8	0.014304
44	0.014288
44.2	0.013345
44.4	0.013269
44.6	0.014027
44.8	0.01459
45	0.014196
45.2	0.014264
45.4	0.014693
45.6	0.015453
45.8	0.015166
46	0.016042
46.2	0.016261
46.4	0.016647
46.6	0.016173
46.8	0.015678
47	0.016063
47.2	0.016392
47.4	0.016354
47.6	0.016011
47.8	0.016962
48	0.017061
48.2	0.017381
48.4	0.017472
48.6	0.017944
48.8	0.018102
49	0.018337
49.2	0.018644
49.4	0.019179
49.6	0.019696
49.8	0.019848
50	0.020114
50.2	0.019471
50.4	0.019642
50.6	0.019272
50.8	0.019151
51	0.018447
51.2	0.018484
51.4	0.018853
51.6	0.019088
51.8	0.0187
52	0.0184
52.2	0.018828
52.4	0.018872
52.6	0.019067
52.8	0.0191
53	0.019228
53.2	0.019304
53.4	0.019422
53.6	0.019356
53.8	0.019769
54	0.020218
54.2	0.020384
54.4	0.02102
54.6	0.021149
54.8	0.021179
55	0.021408
55.2	0.021761
55.4	0.022334
55.6	0.02278
55.8	0.022396
56	0.022834
56.2	0.022601
56.4	0.022583
56.6	0.022339
56.8	0.021539
57	0.020928
57.2	0.020442
57.4	0.020609
57.6	0.020997
57.8	0.02174
58	0.021701
58.2	0.022327
58.4	0.023146
58.6	0.023441
58.8	0.023627
59	0.024653
59.2	0.025129
59.4	0.025646
59.6	0.026162
59.8	0.026155
60	0.026013
60.2	0.025341
60.4	0.025656
60.6	0.025496
60.8	0.025191
61	0.024514
61.2	0.024373
61.4	0.025245
61.6	0.02545
61.8	0.0246
62	0.024167
62.2	0.025321
62.4	0.025466
62.6	0.02497
62.8	0.024784
63	0.025602
63.2	0.026457
63.4	0.026371
63.6	0.025867
63.8	0.026095
64	0.026351
64.2	0.026584
64.4	0.026608
64.6	0.027122
64.8	0.027801
65	0.027203
65.2	0.026738
65.4	0.027192
65.6	0.027084
65.8	0.027392
66	0.027451
66.2	0.027579
66.4	0.027848
66.6	0.02818
66.8	0.028538
67	0.028676
67.2	0.029368
67.4	0.028938
67.6	0.028451
67.8	0.028879
68	0.029048
68.2	0.030029
68.4	0.030082
68.6	0.029931
68.8	0.02944
69	0.029162
69.2	0.028521
69.4	0.02887
69.6	0.028755
69.8	0.029239
70	0.028969
70.2	0.02909
70.4	0.028821
70.6	0.029048
70.8	0.029498
71	0.029204
71.2	0.029747
71.4	0.030278
71.6	0.030886
71.8	0.031377
72	0.031671
72.2	0.032249
72.4	0.032221
72.6	0.031744
72.8	0.031856
73	0.032093
73.2	0.03213
73.4	0.032216
73.6	0.03206
73.8	0.032573
74	0.033358
74.2	0.03315
74.4	0.032758
74.6	0.033875
74.8	0.034555
75	0.034728
75.2	0.035023
75.4	0.035271
75.6	0.035628
75.8	0.035208
76	0.034333
76.2	0.033436
76.4	0.033429
76.6	0.033187
76.8	0.032964
77	0.032768
77.2	0.032981
77.4	0.033163
77.6	0.033655
77.8	0.033773
78	0.03426
78.2	0.034321
78.4	0.034915
78.6	0.034941
78.8	0.034248
79	0.034766
79.2	0.035175
79.4	0.03534
79.6	0.035154
79.8	0.034791
80	0.034399
80.2	0.034334
80.4	0.034166
80.6	0.033847
80.8	0.034134
81	0.034155
81.2	0.03396
81.4	0.033813
81.6	0.034531
81.8	0.034256
82	0.034571
82.2	0.034811
82.4	0.034813
82.6	0.034761
82.8	0.035152
83	0.036218
83.2	0.036528
83.4	0.036672
83.6	0.035969
83.8	0.03613
84	0.03648
84.2	0.036525
84.4	0.035595
84.6	0.035537
84.8	0.036364
85	0.036647
85.2	0.036878
85.4	0.037121
85.6	0.038372
85.8	0.039146
86	0.038979
86.2	0.038632
86.4	0.038964
86.6	0.039848
86.8	0.040046
87	0.039713
87.2	0.039566
87.4	0.039979
87.6	0.039688
87.8	0.039242
88	0.039207
88.2	0.038984
88.4	0.038711
88.6	0.03867
88.8	0.039019
89	0.040039
89.2	0.040562
89.4	0.040388
89.6	0.040728
89.8	0.040926
90	0.040103
90.2	0.040227
90.4	0.040467
90.6	0.040678
90.8	0.04074
91	0.04061
91.2	0.040437
91.4	0.040856
91.6	0.041271
91.8	0.041174
92	0.041424
92.2	0.041552
92.4	0.041724
92.6	0.041661
92.8	0.042168
93	0.04219
93.2	0.042126
93.4	0.042226
93.6	0.042059
93.8	0.041659
94	0.042163
94.2	0.042502
94.4	0.042494
94.6	0.042492
94.8	0.042391
95	0.042897
95.2	0.043374
95.4	0.043862
95.6	0.044652
95.8	0.045114
96	0.045164
96.2	0.045085
96.4	0.044618
96.6	0.044689
96.8	0.045301
97	0.045263
97.2	0.045783
97.4	0.045841
97.6	0.045775
97.8	0.046193
98	0.046542
98.2	0.046157
98.4	0.04598
98.6	0.04537
98.8	0.045231
99	0.045249
99.2	0.045305
99.4	0.044954
99.6	0.045094
99.8	0.044869
100	0.045058
100.2	0.045213
100.4	0.044456
100.6	0.044698
100.8	0.045573
101	0.046014
101.2	0.04615
101.4	0.046148
101.6	0.046854
101.8	0.047218
102	0.046824
102.2	0.04661
102.4	0.047032
102.6	0.047106
102.8	0.046938
103	0.046298
103.2	0.046596
103.4	0.047029
103.6	0.0468
103.8	0.046313
104	0.04706
104.2	0.047318
104.4	0.046746
104.6	0.046879
104.8	0.047369
105	0.048134
105.2	0.048617
105.4	0.048433
105.6	0.0484
105.8	0.048961
106	0.048943
106.2	0.048684
106.4	0.048961
106.6	0.049539
106.8	0.049303
107	0.049007
107.2	0.049227
107.4	0.049654
107.6	0.049827
107.8	0.0495
108	0.049519
108.2	0.049845
108.4	0.049998
108.6	0.050264
108.8	0.049973
109	0.050614
109.2	0.051154
109.4	0.050564
109.6	0.050292
109.8	0.050885
110	0.051169
110.2	0.051902
110.4	0.051809
110.6	0.05195
110.8	0.05224
111	0.05256
111.2	0.052561
111.4	0.052523
111.6	0.052984
111.8	0.052515
112	0.052175
112.2	0.052671
112.4	0.053138
112.6	0.053845
112.8	0.053535
113	0.053347
113.2	0.05294
113.4	0.052752
113.6	0.052557
113.8	0.052337
114	0.052453
114.2	0.052734
114.4	0.052146
114.6	0.052008
114.8	0.052314
115	0.052468
115.2	0.052479
115.4	0.052129
115.6	0.05237
115.8	0.052608
116	0.053211
116.2	0.053593
116.4	0.053955
116.6	0.05449
116.8	0.054178
117	0.053672
117.2	0.053725
117.4	0.05416
117.6	0.054287
117.8	0.054284
118	0.054151
118.2	0.054149
118.4	0.054581
118.6	0.054359
118.8	0.053912
119	0.05368
119.2	0.053575
119.4	0.053344
119.6	0.053445
119.8	0.05345
120	0.053848
120.2	0.054324
120.4	0.054882
120.6	0.054935
120.8	0.055567
121	0.056423
121.2	0.056548
121.4	0.057023
121.6	0.057608
121.8	0.057826
122	0.057979
122.2	0.058031
122.4	0.05836
122.6	0.057909
122.8	0.057447
123	0.057045
123.2	0.056819
123.4	0.05675
123.6	0.056244
123.8	0.055958
124	0.056764
124.2	0.057377
124.4	0.057534
124.6	0.057647
124.8	0.058325
125	0.058309
125.2	0.058646
125.4	0.058974
125.6	0.058606
125.8	0.058694
126	0.059077
126.2	0.058768
126.4	0.058447
126.6	0.058803
126.8	0.058754
127	0.058073
127.2	0.057332
127.4	0.057377
127.6	0.057065
127.8	0.057351
128	0.057064
128.2	0.057054
128.4	0.057503
128.6	0.057423
128.8	0.056828
129	0.056794
129.2	0.0577
129.4	0.057953
129.6	0.057357
129.8	0.057782
130	0.058749
130.2	0.059674
130.4	0.059633
130.6	0.059592
130.8	0.059883
131	0.060368
131.2	0.060258
131.4	0.060482
131.6	0.060563
131.8	0.061281
132	0.060914
132.2	0.061478
132.4	0.061577
132.6	0.061748
132.8	0.060924
133	0.060226
133.2	0.06027
133.4	0.060994
133.6	0.060413
133.8	0.060463
134	0.060648
134.2	0.061446
134.4	0.060789
134.6	0.06033
134.8	0.060833
135	0.061201
135.2	0.060537
135.4	0.060121
135.6	0.060168
135.8	0.061016
136	0.061515
136.2	0.061407
136.4	0.060839
136.6	0.061589
136.8	0.061415
137	0.061488
137.2	0.061857
137.4	0.06322
137.6	0.063295
137.8	0.063349
138	0.062959
138.2	0.063272
138.4	0.062876
138.6	0.062351
138.8	0.061717
139	0.06191
139.2	0.061535
139.4	0.06142
139.6	0.061571
139.8	0.062263
140	0.062674
140.2	0.062384
140.4	0.063007
140.6	0.063994
140.8	0.064616
141	0.064604
141.2	0.06417
141.4	0.065016
141.6	0.065104
141.8	0.064785
142	0.064331
142.2	0.064844
142.4	0.065173
142.6	0.065433
142.8	0.064892
143	0.065373
143.2	0.065851
143.4	0.066648
143.6	0.066798
143.8	0.066246
144	0.066734
144.2	0.0672
144.4	0.066747
144.6	0.066679
144.8	0.066966
145	0.066206
145.2	0.065689
145.4	0.066112
145.6	0.066583
145.8	0.067363
146	0.067218
146.2	0.067176
146.4	0.067589
146.6	0.067851
146.8	0.067093
147	0.067157
147.2	0.067933
147.4	0.068376
147.6	0.067487
147.8	0.066468
148	0.067118
148.2	0.067128
148.4	0.066077
148.6	0.065629
148.8	0.064956
149	0.065138
149.2	0.065427
149.4	0.065229
149.6	0.065828
149.8	0.066743
150	0.066338
150.2	0.066681
150.4	0.066889
150.6	0.067002
150.8	0.067262
151	0.067717
151.2	0.06809
151.4	0.068791
151.6	0.068804
151.8	0.068751
152	0.069168
152.2	0.069101
152.4	0.068969
152.6	0.068523
152.8	0.06861
153	0.069074
153.2	0.068978
153.4	0.068506
153.6	0.06837
153.8	0.068614
154	0.068432
154.2	0.068608
154.4	0.067833
154.6	0.068649
154.8	0.069238
155	0.069533
155.2	0.069713
155.4	0.070024
155.6	0.07045
155.8	0.070829
156	0.070642
156.2	0.070429
156.4	0.071285
156.6	0.071228
156.8	0.071401
157	0.071257
157.2	0.071136
157.4	0.07109
157.6	0.071372
157.8	0.071748
158	0.071794
158.2	0.072086
158.4	0.071769
158.6	0.072363
158.8	0.071743
159	0.072054
159.2	0.072164
159.4	0.071749
159.6	0.071675
159.8	0.071216
160	0.071206
160.2	0.071326
160.4	0.071698
160.6	0.071278
160.8	0.0717
161	0.071572
161.2	0.071372
161.4	0.071885
161.6	0.072732
161.8	0.07287
162	0.072758
162.2	0.073018
162.4	0.073133
162.6	0.073056
162.8	0.07239
163	0.072732
163.2	0.072623
163.4	0.07233
163.6	0.071864
163.8	0.071934
164	0.072293
164.2	0.072544
164.4	0.072258
164.6	0.072106
164.8	0.072813
165	0.072875
165.2	0.073304
165.4	0.073755
165.6	0.074054
165.8	0.074042
166	0.073739
166.2	0.073123
166.4	0.073403
166.6	0.073611
166.8	0.073396
167	0.073496
167.2	0.074005
167.4	0.074766
167.6	0.075401
167.8	0.075778
168	0.076249
168.2	0.077198
168.4	0.07716
168.6	0.077233
168.8	0.07725
169	0.077448
169.2	0.07774
169.4	0.077235
169.6	0.076689
169.8	0.076543
170	0.076136
170.2	0.075131
170.4	0.074814
170.6	0.074469
170.8	0.074288
171	0.0744
171.2	0.074056
171.4	0.074205
171.6	0.075082
171.8	0.074645
172	0.074281
172.2	0.074334
172.4	0.074916
172.6	0.075147
172.8	0.075286
173	0.075929
173.2	0.07682
173.4	0.077738
173.6	0.077945
173.8	0.077602
174	0.078033
174.2	0.078744
174.4	0.078422
174.6	0.078641
174.8	0.078928
175	0.079081
175.2	0.078893
175.4	0.078801
175.6	0.078763
175.8	0.078603
176	0.078566
176.2	0.078148
176.4	0.078514
176.6	0.078641
176.8	0.078145
177	0.07715
177.2	0.077224
177.4	0.077489
177.6	0.07676
177.8	0.075977
178	0.076812
178.2	0.077964
178.4	0.077875
178.6	0.07775
178.8	0.077989
179	0.078941
179.2	0.079322
179.4	0.078547
179.6	0.078511
179.8	0.079767
180	0.079399
180.2	0.078934
180.4	0.079353
180.6	0.079682
180.8	0.079226
181	0.078122
181.2	0.077889
181.4	0.07773
181.6	0.07825
181.8	0.078645
182	0.078876
182.2	0.080108
182.4	0.080893
182.6	0.08065
182.8	0.080814
183	0.081166
183.2	0.081443
183.4	0.08143
183.6	0.081095
183.8	0.081123
184	0.081187
184.2	0.081452
184.4	0.080953
184.6	0.080337
184.8	0.080015
185	0.07956
185.2	0.079281
185.4	0.07966
185.6	0.080524
185.8	0.080554
186	0.0804
186.2	0.080813
186.4	0.081354
186.6	0.08164
186.8	0.080932
187	0.080701
187.2	0.081449
187.4	0.081265
187.6	0.08062
187.8	0.081035
188	0.081891
188.2	0.082333
188.4	0.081618
188.6	0.081425
188.8	0.081985
189	0.08284
189.2	0.082906
189.4	0.08283
189.6	0.082843
189.8	0.083193
190	0.082597
190.2	0.082281
190.4	0.082558
190.6	0.082838
190.8	0.081774
191	0.082093
191.2	0.082168
191.4	0.082219
191.6	0.082423
191.8	0.082263
192	0.081543
192.2	0.082161
192.4	0.081793
192.6	0.082078
192.8	0.082853
193	0.08365
193.2	0.083523
193.4	0.083717
193.6	0.083738
193.8	0.084217
194	0.084036
194.2	0.084313
194.4	0.083869
194.6	0.084482
194.8	0.08497
195	0.08535
195.2	0.08462
195.4	0.08483
195.6	0.084792
195.8	0.08413
196	0.083508
196.2	0.084586
196.4	0.085295
196.6	0.085504
196.8	0.084832
197	0.08456
197.2	0.085327
197.4	0.085631
197.6	0.085092
197.8	0.085057
198	0.085163
198.2	0.084511
198.4	0.084079
198.6	0.084046
198.8	0.084665
199	0.084763
199.2	0.084832
199.4	0.084769
199.6	0.085141
199.8	0.085458
200	0.085748
200.2	0.086098
200.4	0.086543
200.6	0.086574
200.8	0.086634
201	0.087326
201.2	0.08741
201.4	0.08774
201.6	0.088189
201.8	0.087606
202	0.08735
202.2	0.087305
202.4	0.088112
202.6	0.087721
202.8	0.088193
203	0.088344
203.2	0.088722
203.4	0.088355
203.6	0.088341
203.8	0.088287
204	0.088241
204.2	0.088023
204.4	0.088106
204.6	0.088174
204.8	0.088172
205	0.087301
205.2	0.08655
205.4	0.087093
205.6	0.086723
205.8	0.086391
206	0.086523
206.2	0.086694
206.4	0.087257
206.6	0.087517
206.8	0.087326
207	0.087325
207.2	0.088084
207.4	0.088349
207.6	0.087828
207.8	0.087525
208	0.087679
208.2	0.088064
208.4	0.088176
208.6	0.088218
208.8	0.088788
209	0.088684
209.2	0.088884
209.4	0.089164
209.6	0.089501
209.8	0.09065
210	0.090723
210.2	0.090745
210.4	0.091314
210.6	0.0921
210.8	0.091712
211	0.091308
211.2	0.091267
211.4	0.090627
211.6	0.089825
211.8	0.088896
212	0.087923
212.2	0.088442
212.4	0.088475
212.6	0.0883
212.8	0.088074
213	0.088187
213.2	0.089001
213.4	0.089373
213.6	0.08935
213.8	0.090155
214	0.090639
214.2	0.090673
214.4	0.090474
214.6	0.091221
214.8	0.091761
215	0.091329
215.2	0.091367
215.4	0.09191
215.6	0.092684
215.8	0.092155
216	0.091582
216.2	0.092644
216.4	0.092679
216.6	0.092845
216.8	0.092168
217	0.092267
217.2	0.092536
217.4	0.091818
217.6	0.09079
217.8	0.090985
218	0.091306
218.2	0.091076
218.4	0.090202
218.6	0.090121
218.8	0.090621
219	0.090774
219.2	0.090682
219.4	0.090748
219.6	0.091275
219.8	0.091352
220	0.090948
220.2	0.090859
220.4	0.09097
220.6	0.091507
220.8	0.091203
221	0.091026
221.2	0.091626
221.4	0.092177
221.6	0.092035
221.8	0.091914
222	0.091942
222.2	0.092491
222.4	0.092301
222.6	0.092092
222.8	0.092628
223	0.09267
223.2	0.092255
223.4	0.092508
223.6	0.092965
223.8	0.093306
224	0.093269
224.2	0.092538
224.4	0.092758
224.6	0.093398
224.8	0.0942
225	0.09385
225.2	0.094625
225.4	0.09537
225.6	0.095125
225.8	0.094981
226	0.095741
226.2	0.096106
226.4	0.096192
226.6	0.095557
226.8	0.095133
227	0.094975
227.2	0.095299
227.4	0.095085
227.6	0.094591
227.8	0.095085
228	0.094805
228.2	0.09389
228.4	0.094144
228.6	0.094486
228.8	0.095263
229	0.094502
229.2	0.095051
229.4	0.094781
229.6	0.094951
229.8	0.095096
230	0.094861
230.2	0.09418
230.4	0.095008
230.6	0.094431
230.8	0.094166
231	0.094039
231.2	0.093984
231.4	0.093739
231.6	0.094107
231.8	0.093981
232	0.094469
232.2	0.095056
232.4	0.094896
232.6	0.095012
232.8	0.096089
233	0.095965
233.2	0.096102
233.4	0.095965
233.6	0.096623
233.8	0.096221
234	0.095898
234.2	0.095623
234.4	0.095722
234.6	0.09555
234.8	0.095682
235	0.095054
235.2	0.095116
235.4	0.095706
235.6	0.096002
235.8	0.095683
236	0.096463
236.2	0.096834
236.4	0.097334
236.6	0.097914
236.8	0.098335
237	0.098498
237.2	0.097896
237.4	0.09702
237.6	0.096212
237.8	0.095959
238	0.096498
238.2	0.096188
238.4	0.096185
238.6	0.097396
238.8	0.097976
239	0.097997
239.2	0.098052
239.4	0.098694
239.6	0.098949
239.8	0.098926
240	0.098547
240.2	0.098706
240.4	0.099216
240.6	0.098652
240.8	0.09809
241	0.097902
241.2	0.097541
241.4	0.097592
241.6	0.09719
241.8	0.09724
242	0.097899
242.2	0.098115
242.4	0.098139
242.6	0.098664
242.8	0.099114
243	0.099303
243.2	0.098899
243.4	0.098939
243.6	0.0989
243.8	0.099129
244	0.099246
244.2	0.099142
244.4	0.099549
244.6	0.099376
244.8	0.099108
245	0.09881
245.2	0.098545
245.4	0.098636
245.6	0.097775
245.8	0.097249
246	0.097613
246.2	0.097332
246.4	0.097202
246.6	0.097294
246.8	0.09772
247	0.098562
247.2	0.099096
247.4	0.099388
247.6	0.10004
247.8	0.100696
248	0.10151
248.2	0.101857
248.4	0.102118
248.6	0.102094
248.8	0.102369
249	0.10255
249.2	0.10233
249.4	0.102682
249.6	0.103059
249.8	0.103245
250	0.103953
250.2	0.104083
250.4	0.105046
250.6	0.105832
250.8	0.106685
251	0.106975
251.2	0.10687
251.4	0.10657
251.6	0.106768
251.8	0.10663
252	0.106495
252.2	0.106573
252.4	0.106198
252.6	0.105798
252.8	0.105615
253	0.105535
253.2	0.105152
253.4	0.105526
253.6	0.105528
253.8	0.105052
254	0.104989
254.2	0.105239
254.4	0.10539
254.6	0.105743
254.8	0.105767
255	0.105373
255.2	0.105735
255.4	0.105778
255.6	0.10608
255.8	0.106095
256	0.106102
256.2	0.106474
256.4	0.106714
256.6	0.107138
256.8	0.10724
257	0.1076
257.2	0.107848
257.4	0.107543
257.6	0.106425
257.8	0.106798
258	0.107528
258.2	0.107741
258.4	0.107257
258.6	0.107734
258.8	0.107802
259	0.107931
259.2	0.10796
259.4	0.106858
259.6	0.107014
259.8	0.107271
260	0.106881
260.2	0.106641
260.4	0.10711
260.6	0.10748
260.8	0.107033
261	0.106985
261.2	0.107132
261.4	0.106641
261.6	0.107079
261.8	0.107251
262	0.106987
262.2	0.107062
262.4	0.107457
262.6	0.107321
262.8	0.107652
263	0.107604
263.2	0.107401
263.4	0.106437
263.6	0.106739
263.8	0.107491
264	0.107657
264.2	0.107702
264.4	0.107455
264.6	0.107822
264.8	0.10818
265	0.107544
265.2	0.10727
265.4	0.107524
265.6	0.107777
265.8	0.107031
266	0.106955
266.2	0.107668
266.4	0.108752
266.6	0.108335
266.8	0.108416
267	0.108149
267.2	0.109276
267.4	0.108919
267.6	0.108678
267.8	0.109462
268	0.110148
268.2	0.109942
268.4	0.109325
268.6	0.109494
268.8	0.109738
269	0.109087
269.2	0.108543
269.4	0.108583
269.6	0.108533
269.8	0.108318
270	0.107605
270.2	0.107563
270.4	0.108173
270.6	0.107761
270.8	0.107612
271	0.108489
271.2	0.109528
271.4	0.109465
271.6	0.109024
271.8	0.109204
272	0.109756
272.2	0.110165
272.4	0.109875
272.6	0.109407
272.8	0.109871
273	0.110067
273.2	0.110002
273.4	0.110052
273.6	0.110217
273.8	0.109921
274	0.109824
274.2	0.109998
274.4	0.11054
274.6	0.110873
274.8	0.110603
275	0.110026
275.2	0.109735
275.4	0.10953
275.6	0.108974
275.8	0.10879
276	0.108943
276.2	0.109274
276.4	0.108707
276.6	0.107991
276.8	0.108595
277	0.109022
277.2	0.109453
277.4	0.108939
277.6	0.108771
277.8	0.1089
278	0.109931
278.2	0.109759
278.4	0.109676
278.6	0.110021
278.8	0.109959
279	0.109189
279.2	0.109265
279.4	0.109126
279.6	0.10942
279.8	0.109079
280	0.109
280.2	0.109131
280.4	0.10943
280.6	0.108978
280.8	0.108867
281	0.109241
281.2	0.10957
281.4	0.109439
281.6	0.109599
281.8	0.110279
282	0.111555
282.2	0.111811
282.4	0.112369
282.6	0.112838
282.8	0.113413
283	0.113163
283.2	0.112612
283.4	0.11235
283.6	0.112781
283.8	0.112485
284	0.112719
284.2	0.112085
284.4	0.111665
284.6	0.111622
284.8	0.111121
285	0.110866
285.2	0.110847
285.4	0.111428
285.6	0.111898
285.8	0.111851
286	0.112545
286.2	0.112846
286.4	0.113517
286.6	0.113692
286.8	0.114194
287	0.113969
287.2	0.114138
287.4	0.11424
287.6	0.114407
287.8	0.114392
288	0.114401
288.2	0.113866
288.4	0.113748
288.6	0.114409
288.8	0.114015
289	0.114462
289.2	0.113966
289.4	0.114125
289.6	0.114436
289.8	0.114372
290	0.114385
290.2	0.114038
290.4	0.114257
290.6	0.1135
290.8	0.113224
291	0.113115
291.2	0.113515
291.4	0.113404
291.6	0.113738
291.8	0.113534
292	0.113408
292.2	0.114011
292.4	0.114072
292.6	0.114099
292.8	0.114088
293	0.114213
293.2	0.113425
293.4	0.113235
293.6	0.113832
293.8	0.113787
294	0.113588
294.2	0.11288
294.4	0.112456
294.6	0.112541
294.8	0.112925
295	0.112915
295.2	0.113131
295.4	0.113452
295.6	0.11408
295.8	0.114072
296	0.114434
296.2	0.114356
296.4	0.1142
296.6	0.114299
296.8	0.114194
297	0.113726
297.2	0.11389
297.4	0.113451
297.6	0.114291
297.8	0.114302
298	0.114429
298.2	0.113973
298.4	0.114371
298.6	0.115405
298.8	0.115839
299	0.116072
299.2	0.116644
299.4	0.11779
299.6	0.118911
299.8	0.119272
300	0.119272
300.2	0.12068
300.4	0.122321
300.6	0.124272
300.8	0.125707
301	0.126471
301.2	0.127497
301.4	0.128692
301.6	0.128585
301.8	0.128232
302	0.128328
302.2	0.127748
302.4	0.126349
302.6	0.125923
302.8	0.126333
303	0.126058
303.2	0.125611
303.4	0.125127
303.6	0.125103
303.8	0.124847
304	0.124767
304.2	0.12483
304.4	0.124943
304.6	0.125467
304.8	0.125001
305	0.12408
305.2	0.124435
305.4	0.124444
305.6	0.124038
305.8	0.124263
306	0.124748
306.2	0.124603
306.4	0.124142
306.6	0.1241
306.8	0.124253
307	0.125052
307.2	0.124707
307.4	0.123402
307.6	0.123114
307.8	0.122939
308	0.121855
308.2	0.121282
308.4	0.120985
308.6	0.121236
308.8	0.121214
309	0.121014
309.2	0.121223
309.4	0.12161
309.6	0.122719
309.8	0.122718
310	0.123296
310.2	0.124204
310.4	0.124501
310.6	0.124207
310.8	0.124072
311	0.124209
311.2	0.123505
311.4	0.122797
311.6	0.122707
311.8	0.122114
312	0.121778
312.2	0.121676
312.4	0.121133
312.6	0.12165
312.8	0.122193
313	0.122258
313.2	0.121862
313.4	0.122269
313.6	0.122604
313.8	0.122285
314	0.1228
314.2	0.122952
314.4	0.122695
314.6	0.12208
314.8	0.121222
315	0.120685
315.2	0.121387
315.4	0.121236
315.6	0.1207
315.8	0.120362
316	0.120767
316.2	0.120539
316.4	0.12023
316.6	0.12067
316.8	0.121185
317	0.121807
317.2	0.121523
317.4	0.1211
317.6	0.12137
317.8	0.121492
318	0.121118
318.2	0.120831
318.4	0.121085
318.6	0.121058
318.8	0.121106
319	0.120744
319.2	0.121192
319.4	0.12124
319.6	0.12146
319.8	0.12123
320	0.121044
320.2	0.120653
320.4	0.120604
320.6	0.119838
320.8	0.119922
321	0.12
321.2	0.119645
321.4	0.11871
321.6	0.118724
321.8	0.118632
322	0.118487
322.2	0.118514
322.4	0.118491
322.6	0.118861
322.8	0.119622
323	0.119269
323.2	0.11927
323.4	0.119849
323.6	0.120427
323.8	0.120067
324	0.120164
324.2	0.120144
324.4	0.120484
324.6	0.120214
324.8	0.119851
325	0.119917
325.2	0.12047
325.4	0.120157
325.6	0.119816
325.8	0.11985
326	0.119526
326.2	0.118431
326.4	0.118137
326.6	0.11824
326.8	0.118311
327	0.117178
327.2	0.116553
327.4	0.116058
327.6	0.116021
327.8	0.115919
328	0.115124
328.2	0.114615
328.4	0.115558
328.6	0.115605
328.8	0.114868
329	0.115242
329.2	0.115968
329.4	0.116295
329.6	0.116054
329.8	0.115882
330	0.115998
330.2	0.116344
330.4	0.116652
330.6	0.116645
330.8	0.1173
331	0.117512
331.2	0.118025
331.4	0.117681
331.6	0.118796
331.8	0.119105
332	0.118711
332.2	0.118433
332.4	0.118488
332.6	0.118215
332.8	0.118088
333	0.117955
333.2	0.118067
333.4	0.118573
333.6	0.118186
333.8	0.117706
334	0.118094
334.2	0.118866
334.4	0.118464
334.6	0.118459
334.8	0.117911
335	0.118359
335.2	0.118632
335.4	0.118078
335.6	0.117921
335.8	0.117876
336	0.117886
336.2	0.11669
336.4	0.116585
336.6	0.116264
336.8	0.116802
337	0.116664
337.2	0.116974
337.4	0.116917
337.6	0.116889
337.8	0.117617
338	0.117669
338.2	0.117492
338.4	0.117559
338.6	0.118046
338.8	0.118238
339	0.11887
339.2	0.118589
339.4	0.118036
339.6	0.118276
339.8	0.118218
340	0.11767
340.2	0.117679
340.4	0.117647
340.6	0.116662
340.8	0.117148
341	0.11733
341.2	0.117292
341.4	0.117127
341.6	0.117797
341.8	0.118528
342	0.118471
342.2	0.118061
342.4	0.118529
342.6	0.11917
342.8	0.119224
343	0.118682
343.2	0.118621
343.4	0.118566
343.6	0.118669
343.8	0.117725
344	0.117724
344.2	0.11785
344.4	0.11703
344.6	0.116629
344.8	0.116404
345	0.116288
345.2	0.116183
345.4	0.115927
345.6	0.115627
345.8	0.115796
346	0.11594
346.2	0.115211
346.4	0.115246
346.6	0.116166
346.8	0.116817
347	0.117283
347.2	0.117516
347.4	0.117025
347.6	0.117708
347.8	0.11758
348	0.116786
348.2	0.116322
348.4	0.117021
348.6	0.117114
348.8	0.116378
349	0.115938
349.2	0.11613
349.4	0.116182
349.6	0.116268
349.8	0.116662
350	0.116534
350.2	0.116507
350.4	0.116054
350.6	0.116022
350.8	0.116673
351	0.116936
351.2	0.116369
351.4	0.115871
351.6	0.116673
351.8	0.116269
352	0.11542
352.2	0.115581
352.4	0.115876
352.6	0.115929
352.8	0.116111
353	0.115464
353.2	0.11586
353.4	0.116334
353.6	0.116475
353.8	0.116456
354	0.116007
354.2	0.116703
354.4	0.116138
354.6	0.116403
354.8	0.116087
355	0.115702
355.2	0.115876
355.4	0.115769
355.6	0.115448
355.8	0.115846
356	0.115998
356.2	0.115912
356.4	0.115931
356.6	0.116047
356.8	0.11594
357	0.115557
357.2	0.116034
357.4	0.11586
357.6	0.115981
357.8	0.115716
358	0.115258
358.2	0.115044
358.4	0.114917
358.6	0.114674
358.8	0.1137
359	0.114184
359.2	0.11476
359.4	0.114959
359.6	0.115566
359.8	0.11629
360	0.116637
360.2	0.117147
360.4	0.116834
360.6	0.116256
360.8	0.117018
361	0.117196
361.2	0.116948
361.4	0.116197
361.6	0.11611
361.8	0.115948
362	0.115618
362.2	0.115045
362.4	0.114371
362.6	0.11393
362.8	0.11391
363	0.112978
363.2	0.112775
363.4	0.11317
363.6	0.113293
363.8	0.112428
364	0.112664
364.2	0.113014
364.4	0.112757
364.6	0.11302
364.8	0.113136
365	0.112881
365.2	0.113617
365.4	0.113287
365.6	0.113336
365.8	0.114381
366	0.115123
366.2	0.114671
366.4	0.114705
366.6	0.11501
366.8	0.114399
367	0.113825
367.2	0.114296
367.4	0.114449
367.6	0.114675
367.8	0.114263
368	0.114379
368.2	0.113721
368.4	0.114028
368.6	0.113518
368.8	0.113026
369	0.113354
369.2	0.113529
369.4	0.113264
369.6	0.113864
369.8	0.114598
370	0.114932
370.2	0.11523
370.4	0.116359
370.6	0.11544
370.8	0.115462
371	0.116558
371.2	0.116807
371.4	0.116731
371.6	0.116224
371.8	0.115485
372	0.115154
372.2	0.114353
372.4	0.114048
372.6	0.113372
372.8	0.113613
373	0.1135
373.2	0.112702
373.4	0.112591
373.6	0.112691
373.8	0.112709
374	0.113042
374.2	0.113024
374.4	0.11274
374.6	0.112055
374.8	0.111752
375	0.111228
375.2	0.110838
375.4	0.110986
375.6	0.110889
375.8	0.111133
376	0.11173
376.2	0.112224
376.4	0.112639
376.6	0.11348
376.8	0.114233
377	0.114768
377.2	0.115198
377.4	0.114901
377.6	0.114921
377.8	0.114841
378	0.114399
378.2	0.113893
378.4	0.113762
378.6	0.113789
378.8	0.112186
379	0.111563
379.2	0.111991
379.4	0.112644
379.6	0.112602
379.8	0.112044
380	0.111083
380.2	0.111341
380.4	0.11116
380.6	0.110561
380.8	0.110373
381	0.110153
381.2	0.109665
381.4	0.108777
381.6	0.108693
381.8	0.108663
382	0.109155
382.2	0.110473
382.4	0.110543
382.6	0.110725
382.8	0.111167
383	0.112043
383.2	0.112948
383.4	0.113872
383.6	0.113991
383.8	0.114167
384	0.114633
384.2	0.114964
384.4	0.114722
384.6	0.114942
384.8	0.114882
385	0.114262
385.2	0.114263
385.4	0.11418
385.6	0.113687
385.8	0.113873
386	0.114075
386.2	0.114036
386.4	0.113115
386.6	0.113013
386.8	0.112724
387	0.112103
387.2	0.112231
387.4	0.111723
387.6	0.111581
387.8	0.111775
388	0.111813
388.2	0.111302
388.4	0.111479
388.6	0.111776
388.8	0.111613
389	0.111664
389.2	0.111745
389.4	0.112514
389.6	0.113602
389.8	0.113875
390	0.113624
390.2	0.11445
390.4	0.114704
390.6	0.114814
390.8	0.114274
391	0.113942
391.2	0.113875
391.4	0.113557
391.6	0.113325
391.8	0.112129
392	0.112098
392.2	0.112395
392.4	0.111856
392.6	0.11133
392.8	0.111558
393	0.111624
393.2	0.111248
393.4	0.112024
393.6	0.112255
393.8	0.112056
394	0.112515
394.2	0.112828
394.4	0.112231
394.6	0.112577
394.8	0.111875
395	0.111352
395.2	0.111466
395.4	0.112331
395.6	0.111767
395.8	0.111617
396	0.111801
396.2	0.112622
396.4	0.112465
396.6	0.112412
396.8	0.112272
397	0.113012
397.2	0.113557
397.4	0.113563
397.6	0.11299
397.8	0.113231
398	0.113836
398.2	0.113003
398.4	0.11205
398.6	0.111765
398.8	0.111585
399	0.111968
399.2	0.111676
399.4	0.111809
399.6	0.111842
399.8	0.112256
[truncated: 4,000 more rows]
