# Supplementary material for: Pre-equilibrium biosensors as an approach towards rapid and continuous molecular measurements
Source: Nat Commun. 2022 Nov 18;13:7072. doi: 10.1038/s41467-022-34778-5 (PMC9674706; doi:10.1038/s41467-022-34778-5)
Supplement: Supplementary file 4 — Source Data [file 41467_2022_34778_MOESM4_ESM.zip › Source Data/PaperScripts/BLIData_mAb11_30.xlsx]

## Sheet: Sheet1
0	0.00076917
0.2	0.00108696
0.4	0.00142486
0.6	0.0009937
0.8	0.00098634
1	0.00164208
1.2	0.00188321
1.4	0.00154471
1.6	0.00140735
1.8	0.0018086
2	0.00257425
2.2	0.00241566
2.4	0.00230002
2.6	0.00290737
2.8	0.00305586
3	0.00306854
3.2	0.00372037
3.4	0.0039662
3.6	0.00400459
3.8	0.00360698
4	0.00360978
4.2	0.00410177
4.4	0.00461256
4.6	0.00418095
4.8	0.00459392
5	0.00490547
5.2	0.00480391
5.4	0.00467087
5.6	0.0048977
5.8	0.00576291
6	0.00671722
6.2	0.00682522
6.4	0.00655728
6.6	0.00745722
6.8	0.00810686
7	0.00846697
7.2	0.00839816
7.4	0.00873141
7.6	0.00900813
7.8	0.00882641
8	0.00804805
8.2	0.00833962
8.4	0.0088854
8.6	0.00894608
8.8	0.00865126
9	0.0084394
9.2	0.00922528
9.4	0.0100833
9.6	0.0101543
9.8	0.0108747
10	0.0119445
10.2	0.0124874
10.4	0.0120822
10.6	0.0127396
10.8	0.0131806
11	0.0136597
11.2	0.0137147
11.4	0.0141298
11.6	0.0140914
11.8	0.0143041
12	0.0137758
12.2	0.0142751
12.4	0.014353
12.6	0.0146287
12.8	0.0142238
13	0.0144613
13.2	0.0150731
13.4	0.0156942
13.6	0.0157333
13.8	0.0162567
14	0.016263
14.2	0.0164091
14.4	0.0160371
14.6	0.0161486
14.8	0.0164571
15	0.0168204
15.2	0.0170004
15.4	0.0171757
15.6	0.0170742
15.8	0.0176682
16	0.0179449
16.2	0.0184765
16.4	0.0183044
16.6	0.0188468
16.8	0.0196341
17	0.0201761
17.2	0.0200115
17.4	0.0205457
17.6	0.0208814
17.8	0.0208649
18	0.0205129
18.2	0.0201933
18.4	0.0200087
18.6	0.0204307
18.8	0.0203124
19	0.0199025
19.2	0.0199646
19.4	0.0204304
19.6	0.0203169
19.8	0.0208867
20	0.0213569
20.2	0.0218904
20.4	0.022234
20.6	0.0230651
20.8	0.0238793
21	0.0244991
21.2	0.024875
21.4	0.0249643
21.6	0.0253156
21.8	0.026071
22	0.0259529
22.2	0.0256185
22.4	0.0261734
22.6	0.0267412
22.8	0.0265616
23	0.0263769
23.2	0.026468
23.4	0.0269668
23.6	0.0272688
23.8	0.0268899
24	0.0264456
24.2	0.026743
24.4	0.0270198
24.6	0.0268489
24.8	0.0268356
25	0.0270898
25.2	0.0272423
25.4	0.0268372
25.6	0.0272069
25.8	0.0274153
26	0.0277199
26.2	0.0285353
26.4	0.0290741
26.6	0.0294078
26.8	0.0299076
27	0.0310073
27.2	0.0306783
27.4	0.0312725
27.6	0.0317144
27.8	0.0316758
28	0.0314246
28.2	0.0315099
28.4	0.0319594
28.6	0.0322615
28.8	0.0323545
29	0.0320143
29.2	0.0324729
29.4	0.0326283
29.6	0.0324991
29.8	0.0323574
30	0.0332529
30.2	0.0334023
30.4	0.0332085
30.6	0.0327231
30.8	0.0324809
31	0.033651
31.2	0.0332913
31.4	0.033313
31.6	0.033543
31.8	0.0340458
32	0.0336491
32.2	0.0337445
32.4	0.0340946
32.6	0.035104
32.8	0.0357005
33	0.0358221
33.2	0.0365995
33.4	0.0373552
33.6	0.0384997
33.8	0.0382551
34	0.0381126
34.2	0.0379812
34.4	0.0379258
34.6	0.0374147
34.8	0.0372972
35	0.0381874
35.2	0.0379569
35.4	0.0372961
35.6	0.0372477
35.8	0.0369978
36	0.036791
36.2	0.0369614
36.4	0.0368241
36.6	0.0372934
36.8	0.0375587
37	0.0380476
37.2	0.0380079
37.4	0.03843
37.6	0.0387542
37.8	0.0383375
38	0.0380449
38.2	0.038542
38.4	0.0392372
38.6	0.0395137
38.8	0.0398063
39	0.039583
39.2	0.0401675
39.4	0.0405904
39.6	0.0408591
39.8	0.0406716
40	0.0415122
40.2	0.0418666
40.4	0.0419132
40.6	0.0416484
40.8	0.0419212
41	0.042571
41.2	0.0418926
41.4	0.0415363
41.6	0.041153
41.8	0.0419164
42	0.0416183
42.2	0.0420837
42.4	0.0425281
42.6	0.0427724
42.8	0.0426705
43	0.0423807
43.2	0.0433378
43.4	0.0444387
43.6	0.0450011
43.8	0.045267
44	0.0458942
44.2	0.0462273
44.4	0.0467702
44.6	0.0461716
44.8	0.0462504
45	0.0468778
45.2	0.0465617
45.4	0.045546
45.6	0.045343
45.8	0.045835
46	0.0462614
46.2	0.0462936
46.4	0.0460025
46.6	0.0463683
46.8	0.0463566
47	0.0466107
47.2	0.0466001
47.4	0.0470743
47.6	0.0471589
47.8	0.0474456
48	0.0474536
48.2	0.0480011
48.4	0.0489176
48.6	0.0488111
48.8	0.0491747
49	0.0497279
49.2	0.0505268
49.4	0.050391
49.6	0.0502908
49.8	0.0503134
50	0.0508968
50.2	0.0509007
50.4	0.0506618
50.6	0.0508233
50.8	0.0506265
51	0.050583
51.2	0.0505312
51.4	0.0501719
51.6	0.0503204
51.8	0.051245
52	0.0517911
52.2	0.0517935
52.4	0.052366
52.6	0.0525812
52.8	0.0533966
53	0.0537814
53.2	0.0542421
53.4	0.053864
53.6	0.0536766
53.8	0.0536737
54	0.0537247
54.2	0.0539094
54.4	0.0539179
54.6	0.0538257
54.8	0.0536239
55	0.0544214
55.2	0.0546067
55.4	0.0544489
55.6	0.0551071
55.8	0.055863
56	0.0558693
56.2	0.0560041
56.4	0.0563829
56.6	0.0564587
56.8	0.0570643
57	0.0575639
57.2	0.0576454
57.4	0.0572882
57.6	0.0573766
57.8	0.057113
58	0.0569115
58.2	0.0567826
58.4	0.0565855
58.6	0.0568864
58.8	0.0570015
59	0.0573144
59.2	0.0572269
59.4	0.0576531
59.6	0.0578385
59.8	0.0577207
60	0.0580603
60.2	0.0587029
60.4	0.0588886
60.6	0.0594239
60.8	0.0598915
61	0.0606008
61.2	0.0602534
61.4	0.0596601
61.6	0.05965
61.8	0.0594398
62	0.0590854
62.2	0.0583517
62.4	0.0586814
62.6	0.0595461
62.8	0.0593462
63	0.0590587
63.2	0.0595235
63.4	0.0600253
63.6	0.0605556
63.8	0.0605951
64	0.0608256
64.2	0.0616201
64.4	0.0627456
64.6	0.0628319
64.8	0.0625465
65	0.0633698
65.2	0.0641875
65.4	0.0641773
65.6	0.0642797
65.8	0.0643411
66	0.0650347
66.2	0.0653935
66.4	0.0652921
66.6	0.0650181
66.8	0.0654213
67	0.0657769
67.2	0.0657288
67.4	0.0653369
67.6	0.065893
67.8	0.0657936
68	0.0658033
68.2	0.0665874
68.4	0.0670511
68.6	0.0671771
68.8	0.0669687
69	0.0671419
69.2	0.0673215
69.4	0.0671513
69.6	0.0669707
69.8	0.0664885
70	0.067305
70.2	0.0669744
70.4	0.0663744
70.6	0.06657
70.8	0.0671685
71	0.0669568
71.2	0.0673581
71.4	0.0674879
71.6	0.068116
71.8	0.0687737
72	0.0700258
72.2	0.0703197
72.4	0.0702485
72.6	0.0706483
72.8	0.0703598
73	0.0701209
73.2	0.070064
73.4	0.0700712
73.6	0.0704035
73.8	0.0706299
74	0.0710417
74.2	0.0709156
74.4	0.0709686
74.6	0.070891
74.8	0.0705341
75	0.0706674
75.2	0.0715183
75.4	0.0716627
75.6	0.0720621
75.8	0.0723778
76	0.072915
76.2	0.0725896
76.4	0.0724091
76.6	0.0722928
76.8	0.0730196
77	0.0731551
77.2	0.0724477
77.4	0.0722738
77.6	0.0728915
77.8	0.0731735
78	0.0728261
78.2	0.0728154
78.4	0.0725799
78.6	0.0731298
78.8	0.0734466
79	0.0737448
79.2	0.0736621
79.4	0.0746835
79.6	0.0753684
79.8	0.0753624
80	0.0758485
80.2	0.0762711
80.4	0.076013
80.6	0.075743
80.8	0.0761319
81	0.0754261
81.2	0.0750858
81.4	0.0759722
81.6	0.0755634
81.8	0.075374
82	0.0755816
82.2	0.0760122
82.4	0.0762064
82.6	0.0771631
82.8	0.0775978
83	0.0778586
83.2	0.0780221
83.4	0.0791665
83.6	0.0798815
83.8	0.0797461
84	0.0790881
84.2	0.0789744
84.4	0.0787382
84.6	0.0787586
84.8	0.0781424
85	0.0785641
85.2	0.0787361
85.4	0.0790717
85.6	0.0777824
85.8	0.0775329
86	0.0782448
86.2	0.0783654
86.4	0.0785657
86.6	0.0782517
86.8	0.0785214
87	0.0787766
87.2	0.0785589
87.4	0.0784196
87.6	0.0792901
87.8	0.0791659
88	0.0792652
88.2	0.0799692
88.4	0.0807872
88.6	0.08196
88.8	0.0822461
89	0.082875
89.2	0.0824364
89.4	0.082956
89.6	0.0826454
89.8	0.0826545
90	0.0825116
90.2	0.082657
90.4	0.0827902
90.6	0.0818823
90.8	0.0818516
91	0.0818184
91.2	0.0818486
91.4	0.0815417
91.6	0.081716
91.8	0.0812533
92	0.0817676
92.2	0.0821713
92.4	0.0826725
92.6	0.0832929
92.8	0.0833033
93	0.0830941
93.2	0.0830877
93.4	0.0833343
93.6	0.0837709
93.8	0.0841349
94	0.0841342
94.2	0.0849521
94.4	0.085414
94.6	0.0853533
94.8	0.0858006
95	0.0855559
95.2	0.08575
95.4	0.0856295
95.6	0.0857589
95.8	0.0856602
96	0.0858877
96.2	0.0860229
96.4	0.0863305
96.6	0.0859924
96.8	0.086095
97	0.086054
97.2	0.0861952
97.4	0.0855156
97.6	0.0859709
97.8	0.0862345
98	0.0867661
98.2	0.0873798
98.4	0.0876042
98.6	0.0874295
98.8	0.0879225
99	0.0879299
99.2	0.0878257
99.4	0.0880248
99.6	0.0885988
99.8	0.0884145
100	0.0885916
100.2	0.0888711
100.4	0.0894755
100.6	0.0894715
100.8	0.0895177
101	0.0887254
101.2	0.0888406
101.4	0.088465
101.6	0.0884489
101.8	0.0885489
102	0.0895933
102.2	0.0900232
102.4	0.0898119
102.6	0.0899535
102.8	0.0905405
103	0.0910422
103.2	0.0908912
103.4	0.0913314
103.6	0.0919668
103.8	0.0924595
104	0.0925626
104.2	0.092254
104.4	0.0925141
104.6	0.0927633
104.8	0.0917603
105	0.0905367
105.2	0.091041
105.4	0.0912446
105.6	0.0913688
105.8	0.0917853
106	0.0924405
106.2	0.0927123
106.4	0.0925539
106.6	0.0919312
106.8	0.0917853
107	0.0922327
107.2	0.0923618
107.4	0.0923501
107.6	0.0929279
107.8	0.0935942
108	0.0936488
108.2	0.0931942
108.4	0.0932103
108.6	0.0934957
108.8	0.0933125
109	0.0930172
109.2	0.093437
109.4	0.0942867
109.6	0.094922
109.8	0.0948149
110	0.0952238
110.2	0.0959384
110.4	0.0962212
110.6	0.096083
110.8	0.0962412
111	0.096784
111.2	0.0976662
111.4	0.0979944
111.6	0.0976206
111.8	0.0975456
112	0.0976821
112.2	0.0973506
112.4	0.0965089
112.6	0.0966878
112.8	0.0967123
113	0.0963192
113.2	0.0962271
113.4	0.096054
113.6	0.0963536
113.8	0.0969266
114	0.0972983
114.2	0.0971294
114.4	0.0977633
114.6	0.0982329
114.8	0.0983771
115	0.098672
115.2	0.0992609
115.4	0.0996137
115.6	0.0996537
115.8	0.0995837
116	0.0996441
116.2	0.100589
116.4	0.100476
116.6	0.100248
116.8	0.0998107
117	0.0999134
117.2	0.0995165
117.4	0.0990973
117.6	0.0987843
117.8	0.0991285
118	0.0995671
118.2	0.0995942
118.4	0.0998125
118.6	0.0997665
118.8	0.100178
119	0.100579
119.2	0.100607
119.4	0.101031
119.6	0.101206
119.8	0.100963
120	0.10148
120.2	0.102276
120.4	0.101739
120.6	0.101574
120.8	0.102031
121	0.102134
121.2	0.101894
121.4	0.102031
121.6	0.101568
121.8	0.102267
122	0.103116
122.2	0.103034
122.4	0.102714
122.6	0.102588
122.8	0.102625
123	0.102076
123.2	0.10159
123.4	0.101446
123.6	0.101834
123.8	0.102109
124	0.102674
124.2	0.102582
124.4	0.103093
124.6	0.104323
124.8	0.10445
125	0.103858
125.2	0.104054
125.4	0.104487
125.6	0.104872
125.8	0.105373
126	0.10591
126.2	0.10664
126.4	0.106431
126.6	0.105859
126.8	0.104943
127	0.105057
127.2	0.105605
127.4	0.105052
127.6	0.105542
127.8	0.105518
128	0.106388
128.2	0.106249
128.4	0.106215
128.6	0.106201
128.8	0.106288
129	0.105802
129.2	0.105478
129.4	0.10598
129.6	0.106825
129.8	0.10659
130	0.106687
130.2	0.107151
130.4	0.107203
130.6	0.106914
130.8	0.106157
131	0.106329
131.2	0.106569
131.4	0.106446
131.6	0.106373
131.8	0.106522
132	0.107343
132.2	0.107498
132.4	0.107178
132.6	0.107391
132.8	0.108092
133	0.108528
133.2	0.108732
133.4	0.108929
133.6	0.109608
133.8	0.109838
134	0.10963
134.2	0.10939
134.4	0.109336
134.6	0.108786
134.8	0.107957
135	0.107586
135.2	0.107705
135.4	0.108042
135.6	0.107826
135.8	0.107783
136	0.108241
136.2	0.10954
136.4	0.1094
136.6	0.109341
136.8	0.109759
137	0.110934
137.2	0.110535
137.4	0.109964
137.6	0.110912
137.8	0.111587
138	0.11167
138.2	0.111798
138.4	0.111475
138.6	0.111638
138.8	0.11197
139	0.111577
139.2	0.111389
139.4	0.111949
139.6	0.112262
139.8	0.111785
140	0.112252
140.2	0.113029
140.4	0.112608
140.6	0.111953
140.8	0.112485
141	0.113011
141.2	0.11287
141.4	0.112896
141.6	0.113236
141.8	0.113829
142	0.114438
142.2	0.113713
142.4	0.113508
142.6	0.113981
142.8	0.113735
143	0.113394
143.2	0.113442
143.4	0.113796
143.6	0.114023
143.8	0.113263
144	0.113116
144.2	0.113384
144.4	0.113593
144.6	0.113261
144.8	0.113512
145	0.113622
145.2	0.114178
145.4	0.113906
145.6	0.113751
145.8	0.114457
146	0.115237
146.2	0.115082
146.4	0.115218
146.6	0.115343
146.8	0.115931
147	0.116398
147.2	0.115714
147.4	0.115847
147.6	0.11654
147.8	0.11639
148	0.116257
148.2	0.116566
148.4	0.117009
148.6	0.117449
148.8	0.117473
149	0.117918
149.2	0.118301
149.4	0.117731
149.6	0.117707
149.8	0.117152
150	0.117334
150.2	0.116941
150.4	0.116306
150.6	0.115849
150.8	0.116203
151	0.115982
151.2	0.115974
151.4	0.116136
151.6	0.116457
151.8	0.116811
152	0.117042
152.2	0.117343
152.4	0.117378
152.6	0.11824
152.8	0.118147
153	0.117906
153.2	0.117506
153.4	0.117566
153.6	0.117899
153.8	0.117451
154	0.117505
154.2	0.117634
154.4	0.118231
154.6	0.118364
154.8	0.11845
155	0.11883
155.2	0.119339
155.4	0.118963
155.6	0.118901
155.8	0.119325
156	0.119768
156.2	0.1198
156.4	0.119523
156.6	0.119798
156.8	0.119798
157	0.120006
157.2	0.120262
157.4	0.120342
157.6	0.120575
157.8	0.12044
158	0.120211
158.2	0.120496
158.4	0.12063
158.6	0.120646
158.8	0.120623
159	0.120792
159.2	0.120657
159.4	0.120693
159.6	0.12081
159.8	0.120947
160	0.121656
160.2	0.121838
160.4	0.122052
160.6	0.122144
160.8	0.122604
161	0.122917
161.2	0.123222
161.4	0.122867
161.6	0.122803
161.8	0.123004
162	0.123025
162.2	0.122924
162.4	0.122866
162.6	0.123571
162.8	0.123623
163	0.123444
163.2	0.123564
163.4	0.123657
163.6	0.12381
163.8	0.123796
164	0.124111
164.2	0.124443
164.4	0.124925
164.6	0.124857
164.8	0.124358
165	0.124671
165.2	0.125103
165.4	0.124522
165.6	0.124135
165.8	0.124436
166	0.124583
166.2	0.124747
166.4	0.124575
166.6	0.124575
166.8	0.124658
167	0.124705
167.2	0.124526
167.4	0.123975
167.6	0.124513
167.8	0.124666
168	0.124761
168.2	0.125283
168.4	0.125928
168.6	0.126142
168.8	0.126168
169	0.125775
169.2	0.125807
169.4	0.126044
169.6	0.126049
169.8	0.126434
170	0.12675
170.2	0.127744
170.4	0.12785
170.6	0.127961
170.8	0.128263
171	0.128582
171.2	0.128861
171.4	0.128696
171.6	0.12893
171.8	0.129034
172	0.129752
172.2	0.129781
172.4	0.129583
172.6	0.129166
172.8	0.129102
173	0.128484
173.2	0.128623
173.4	0.128845
173.6	0.128966
173.8	0.129268
174	0.128762
174.2	0.129231
174.4	0.129236
174.6	0.129239
174.8	0.128739
175	0.128962
175.2	0.129619
175.4	0.129528
175.6	0.128759
175.8	0.128741
176	0.129363
176.2	0.129408
176.4	0.129643
176.6	0.129963
176.8	0.130794
177	0.130996
177.2	0.130166
177.4	0.12984
177.6	0.130009
177.8	0.129986
178	0.129153
178.2	0.128502
178.4	0.128882
178.6	0.128661
178.8	0.128386
179	0.129066
179.2	0.129936
179.4	0.130175
179.6	0.129782
179.8	0.129551
180	0.129872
180.2	0.13051
180.4	0.130675
180.6	0.130605
180.8	0.130967
181	0.131364
181.2	0.130865
181.4	0.130481
181.6	0.130468
181.8	0.130478
182	0.130575
182.2	0.129947
182.4	0.130525
182.6	0.130843
182.8	0.131605
183	0.1315
183.2	0.131738
183.4	0.13202
183.6	0.131514
183.8	0.130621
184	0.130562
184.2	0.131039
184.4	0.13145
184.6	0.131571
184.8	0.131637
185	0.131975
185.2	0.131912
185.4	0.131186
185.6	0.130618
185.8	0.131388
186	0.132064
186.2	0.131578
186.4	0.131625
186.6	0.132072
186.8	0.132495
187	0.132124
187.2	0.132457
187.4	0.132285
187.6	0.132754
187.8	0.132245
188	0.132407
188.2	0.13262
188.4	0.133164
188.6	0.132712
188.8	0.132182
189	0.132462
189.2	0.132779
189.4	0.132809
189.6	0.132449
189.8	0.132591
190	0.133017
190.2	0.133554
190.4	0.133339
190.6	0.133933
190.8	0.134828
191	0.135003
191.2	0.13517
191.4	0.135172
191.6	0.136102
191.8	0.136019
192	0.136441
192.2	0.135788
192.4	0.136066
192.6	0.136149
192.8	0.136187
193	0.136013
193.2	0.136347
193.4	0.136631
193.6	0.136027
193.8	0.135934
194	0.136666
194.2	0.136858
194.4	0.136804
194.6	0.13692
194.8	0.136713
195	0.136804
195.2	0.137022
195.4	0.136221
195.6	0.135828
195.8	0.136033
196	0.136259
196.2	0.135697
196.4	0.136117
196.6	0.136596
196.8	0.136891
197	0.136626
197.2	0.136613
197.4	0.136633
197.6	0.137212
197.8	0.137469
198	0.137417
198.2	0.137774
198.4	0.138315
198.6	0.138318
198.8	0.138662
199	0.139222
199.2	0.139647
199.4	0.139795
199.6	0.139879
199.8	0.140085
200	0.140503
200.2	0.140591
200.4	0.14094
200.6	0.140909
200.8	0.141102
201	0.140468
201.2	0.139811
201.4	0.139621
201.6	0.139727
201.8	0.139492
202	0.13929
202.2	0.139058
202.4	0.139158
202.6	0.139437
202.8	0.139697
203	0.139312
203.2	0.139277
203.4	0.139524
203.6	0.139281
203.8	0.139073
204	0.139717
204.2	0.140358
204.4	0.140999
204.6	0.140873
204.8	0.140791
205	0.140901
205.2	0.140929
205.4	0.140654
205.6	0.140321
205.8	0.140915
206	0.140862
206.2	0.140489
206.4	0.140504
206.6	0.140761
206.8	0.141144
207	0.14089
207.2	0.140369
207.4	0.140719
207.6	0.141243
207.8	0.141404
208	0.141329
208.2	0.141142
208.4	0.141658
208.6	0.14186
208.8	0.140989
209	0.140998
209.2	0.140938
209.4	0.141036
209.6	0.14119
209.8	0.141113
210	0.141088
210.2	0.141387
210.4	0.141399
210.6	0.141459
210.8	0.142048
211	0.142318
211.2	0.142177
211.4	0.142075
211.6	0.142177
211.8	0.142522
212	0.142236
212.2	0.141949
212.4	0.142502
212.6	0.14283
212.8	0.142297
213	0.142448
213.2	0.142565
213.4	0.143354
213.6	0.143788
213.8	0.143288
214	0.143564
214.2	0.143908
214.4	0.144169
214.6	0.143707
214.8	0.143873
215	0.1444
215.2	0.144404
215.4	0.143742
215.6	0.143695
215.8	0.144668
216	0.144423
216.2	0.143714
216.4	0.143877
216.6	0.144672
216.8	0.145127
217	0.144787
217.2	0.144294
217.4	0.145017
217.6	0.145591
217.8	0.144773
218	0.144603
218.2	0.144847
218.4	0.145474
218.6	0.144829
218.8	0.144714
219	0.145564
219.2	0.145746
219.4	0.14575
219.6	0.145501
219.8	0.145672
220	0.145805
220.2	0.145769
220.4	0.145387
220.6	0.145265
220.8	0.145529
221	0.145253
221.2	0.145127
221.4	0.145811
221.6	0.146367
221.8	0.145903
222	0.146112
222.2	0.146624
222.4	0.147276
222.6	0.147396
222.8	0.147222
223	0.147219
223.2	0.147368
223.4	0.147395
223.6	0.146666
223.8	0.146497
224	0.147024
224.2	0.146704
224.4	0.14549
224.6	0.14547
224.8	0.146064
225	0.146578
225.2	0.146646
225.4	0.146113
225.6	0.146073
225.8	0.146083
226	0.14608
226.2	0.146191
226.4	0.146213
226.6	0.146756
226.8	0.145972
227	0.145364
227.2	0.145795
227.4	0.146018
227.6	0.145783
227.8	0.145584
228	0.146001
228.2	0.146427
228.4	0.14612
228.6	0.145692
228.8	0.146031
229	0.146583
229.2	0.146672
229.4	0.146646
229.6	0.147037
229.8	0.147467
230	0.147936
230.2	0.148023
230.4	0.148116
230.6	0.148494
230.8	0.14853
231	0.148142
231.2	0.148294
231.4	0.148567
231.6	0.148572
231.8	0.148487
232	0.148801
232.2	0.149096
232.4	0.148978
232.6	0.148624
232.8	0.148638
233	0.149108
233.2	0.149648
233.4	0.149584
233.6	0.149094
233.8	0.149278
234	0.149597
234.2	0.149708
234.4	0.149421
234.6	0.149328
234.8	0.149653
235	0.149221
235.2	0.148945
235.4	0.148787
235.6	0.149161
235.8	0.149603
236	0.149773
236.2	0.14985
236.4	0.150187
236.6	0.150276
236.8	0.149991
237	0.150002
237.2	0.149919
237.4	0.15014
237.6	0.150215
237.8	0.150074
238	0.149874
238.2	0.15045
238.4	0.149911
238.6	0.149481
238.8	0.149513
239	0.15001
239.2	0.149416
239.4	0.148967
239.6	0.149745
239.8	0.150328
240	0.15016
240.2	0.149835
240.4	0.149889
240.6	0.150174
240.8	0.150137
241	0.150327
241.2	0.150411
241.4	0.151352
241.6	0.151424
241.8	0.150891
242	0.150692
242.2	0.151464
242.4	0.15141
242.6	0.151265
242.8	0.151135
243	0.151678
243.2	0.15131
243.4	0.151086
243.6	0.151271
243.8	0.151626
244	0.152194
244.2	0.152509
244.4	0.152519
244.6	0.153143
244.8	0.153781
245	0.154706
245.2	0.154408
245.4	0.154696
245.6	0.154825
245.8	0.154676
246	0.154277
246.2	0.153726
246.4	0.153407
246.6	0.153243
246.8	0.152757
247	0.152687
247.2	0.152376
247.4	0.152396
247.6	0.152611
247.8	0.152818
248	0.152834
248.2	0.153064
248.4	0.152841
248.6	0.153086
248.8	0.15308
249	0.15385
249.2	0.153574
249.4	0.153545
249.6	0.153541
249.8	0.153393
250	0.153071
250.2	0.153131
250.4	0.153312
250.6	0.15318
250.8	0.153529
251	0.153801
251.2	0.153844
251.4	0.153818
251.6	0.154362
251.8	0.154065
252	0.15418
252.2	0.154115
252.4	0.15404
252.6	0.154633
252.8	0.154632
253	0.154448
253.2	0.154281
253.4	0.15463
253.6	0.15485
253.8	0.154767
254	0.15474
254.2	0.155116
254.4	0.154998
254.6	0.155094
254.8	0.155319
255	0.155172
255.2	0.155175
255.4	0.154978
255.6	0.155588
255.8	0.155371
256	0.155217
256.2	0.154711
256.4	0.155233
256.6	0.155705
256.8	0.155455
257	0.154943
257.2	0.155835
257.4	0.156709
257.6	0.156638
257.8	0.156076
258	0.155664
258.2	0.15655
258.4	0.156827
258.6	0.156118
258.8	0.155436
259	0.156404
259.2	0.156609
259.4	0.156347
259.6	0.156196
259.8	0.156239
260	0.156638
260.2	0.157071
260.4	0.156983
260.6	0.157165
260.8	0.157362
261	0.157234
261.2	0.15754
261.4	0.157325
261.6	0.157079
261.8	0.156686
262	0.156136
262.2	0.156437
262.4	0.156188
262.6	0.155984
262.8	0.155681
263	0.155893
263.2	0.155905
263.4	0.155928
263.6	0.155622
263.8	0.155482
264	0.156203
264.2	0.156435
264.4	0.155965
264.6	0.156233
264.8	0.156359
265	0.156879
265.2	0.157104
265.4	0.156862
265.6	0.157571
265.8	0.157936
266	0.157575
266.2	0.157491
266.4	0.158065
266.6	0.158596
266.8	0.158221
267	0.158229
267.2	0.158674
267.4	0.158714
267.6	0.158112
267.8	0.157566
268	0.157841
268.2	0.158264
268.4	0.158227
268.6	0.15748
268.8	0.157308
269	0.158012
269.2	0.157792
269.4	0.156829
269.6	0.157031
269.8	0.157482
270	0.157568
270.2	0.157495
270.4	0.157586
270.6	0.15772
270.8	0.158008
271	0.157882
271.2	0.157805
271.4	0.158228
271.6	0.158341
271.8	0.158086
272	0.158353
272.2	0.159142
272.4	0.159376
272.6	0.159012
272.8	0.159452
273	0.1596
273.2	0.159957
273.4	0.159313
273.6	0.159267
273.8	0.160081
274	0.160033
274.2	0.159879
274.4	0.159738
274.6	0.16006
274.8	0.160334
275	0.160177
275.2	0.159815
275.4	0.159868
275.6	0.159722
275.8	0.159336
276	0.158977
276.2	0.158806
276.4	0.159161
276.6	0.158883
276.8	0.158654
277	0.158813
277.2	0.159427
277.4	0.159428
277.6	0.159819
277.8	0.160138
278	0.160335
278.2	0.1607
278.4	0.160785
278.6	0.160207
278.8	0.160356
279	0.160048
279.2	0.159808
279.4	0.159226
279.6	0.159265
279.8	0.15964
280	0.159195
280.2	0.159103
280.4	0.159753
280.6	0.16
280.8	0.160076
281	0.160373
281.2	0.160855
281.4	0.161914
281.6	0.162593
281.8	0.162717
282	0.163134
282.2	0.163277
282.4	0.163217
282.6	0.162453
282.8	0.162428
283	0.162167
283.2	0.162458
283.4	0.16153
283.6	0.161325
283.8	0.161387
284	0.161278
284.2	0.161256
284.4	0.161496
284.6	0.161557
284.8	0.161369
285	0.161906
285.2	0.161955
285.4	0.162279
285.6	0.162642
285.8	0.163336
286	0.163034
286.2	0.162615
286.4	0.162525
286.6	0.162643
286.8	0.162412
287	0.16219
287.2	0.161962
287.4	0.161563
287.6	0.161643
287.8	0.161817
288	0.161988
288.2	0.16287
288.4	0.163371
288.6	0.163671
288.8	0.163745
289	0.164465
289.2	0.164106
289.4	0.164053
289.6	0.164067
289.8	0.164785
290	0.164685
290.2	0.164606
290.4	0.164821
290.6	0.165133
290.8	0.164756
291	0.164219
291.2	0.163864
291.4	0.16386
291.6	0.164111
291.8	0.164085
292	0.163954
292.2	0.164747
292.4	0.164833
292.6	0.165075
292.8	0.164849
293	0.165018
293.2	0.165116
293.4	0.164982
293.6	0.164554
293.8	0.164793
294	0.165099
294.2	0.165081
294.4	0.165047
294.6	0.165438
294.8	0.165243
295	0.165353
295.2	0.165504
295.4	0.165304
295.6	0.164928
295.8	0.165007
296	0.164637
296.2	0.1648
296.4	0.16465
296.6	0.165193
296.8	0.164872
297	0.164995
297.2	0.165151
297.4	0.164572
297.6	0.164352
297.8	0.164494
298	0.165153
298.2	0.165518
298.4	0.165385
298.6	0.16524
298.8	0.164987
299	0.16493
299.2	0.164175
299.4	0.162994
299.6	0.162674
299.8	0.162894
300	0.162894
300.2	0.162483
300.4	0.161801
300.6	0.161033
300.8	0.160826
301	0.160669
301.2	0.16063
301.4	0.160382
301.6	0.160856
301.8	0.161291
302	0.161319
302.2	0.161383
302.4	0.161115
302.6	0.161173
302.8	0.161074
303	0.160853
303.2	0.160437
303.4	0.159221
303.6	0.158836
303.8	0.158769
304	0.159171
304.2	0.159033
304.4	0.158383
304.6	0.157847
304.8	0.157958
305	0.157813
305.2	0.157924
305.4	0.157438
305.6	0.158046
305.8	0.158286
306	0.15773
306.2	0.157448
306.4	0.157632
306.6	0.158055
306.8	0.157998
307	0.157657
307.2	0.157755
307.4	0.157599
307.6	0.157695
307.8	0.157372
308	0.157249
308.2	0.157604
308.4	0.156964
308.6	0.157156
308.8	0.157617
309	0.157746
309.2	0.157732
309.4	0.157577
309.6	0.158441
309.8	0.158413
310	0.157819
310.2	0.157617
310.4	0.157597
310.6	0.157956
310.8	0.157319
311	0.157086
311.2	0.156742
311.4	0.156351
311.6	0.155745
311.8	0.155759
312	0.155988
312.2	0.156564
312.4	0.156799
312.6	0.158025
312.8	0.157654
313	0.157295
313.2	0.157326
313.4	0.157274
313.6	0.157019
313.8	0.156784
314	0.156343
314.2	0.156279
314.4	0.155751
314.6	0.156027
314.8	0.155511
315	0.155432
315.2	0.155371
315.4	0.155064
315.6	0.155469
315.8	0.155785
316	0.155456
316.2	0.155267
316.4	0.15576
316.6	0.155697
316.8	0.154967
317	0.154954
317.2	0.155381
317.4	0.155659
317.6	0.155784
317.8	0.155473
318	0.155105
318.2	0.155324
318.4	0.1547
318.6	0.154524
318.8	0.154111
319	0.15395
319.2	0.153886
319.4	0.153431
319.6	0.15348
319.8	0.153062
320	0.152652
320.2	0.152149
320.4	0.152062
320.6	0.152265
320.8	0.152673
321	0.152523
321.2	0.153333
321.4	0.153961
321.6	0.153753
321.8	0.153243
322	0.153039
322.2	0.153694
322.4	0.153897
322.6	0.153821
322.8	0.154024
323	0.15506
323.2	0.155242
323.4	0.15503
323.6	0.154628
323.8	0.154726
324	0.154371
324.2	0.154226
324.4	0.154272
324.6	0.1548
324.8	0.154626
325	0.15428
325.2	0.15459
325.4	0.154451
325.6	0.153995
325.8	0.15333
326	0.152689
326.2	0.152959
326.4	0.153013
326.6	0.152296
326.8	0.152159
327	0.152688
327.2	0.152532
327.4	0.151886
327.6	0.151654
327.8	0.151762
328	0.151964
328.2	0.152164
328.4	0.15212
328.6	0.151935
328.8	0.152203
329	0.15196
329.2	0.151371
329.4	0.150717
329.6	0.150806
329.8	0.150757
330	0.150199
330.2	0.150079
330.4	0.150604
330.6	0.150251
330.8	0.150243
331	0.150176
331.2	0.150186
331.4	0.150361
331.6	0.150616
331.8	0.150367
332	0.151285
332.2	0.151609
332.4	0.151907
332.6	0.151834
332.8	0.152497
333	0.152621
333.2	0.152266
333.4	0.152278
333.6	0.152456
333.8	0.152444
334	0.152178
334.2	0.152036
334.4	0.151633
334.6	0.151376
334.8	0.150802
335	0.150076
335.2	0.149976
335.4	0.14997
335.6	0.149914
335.8	0.14968
336	0.150359
336.2	0.150437
336.4	0.151025
336.6	0.150924
336.8	0.151029
337	0.151774
337.2	0.151628
337.4	0.151669
337.6	0.151712
337.8	0.151936
338	0.151617
338.2	0.150793
338.4	0.150428
338.6	0.150326
338.8	0.149661
339	0.149311
339.2	0.14913
339.4	0.148307
339.6	0.14854
339.8	0.148505
340	0.148868
340.2	0.149008
340.4	0.149218
340.6	0.149006
340.8	0.149554
341	0.150035
341.2	0.149837
341.4	0.150607
341.6	0.150466
341.8	0.149948
342	0.150009
342.2	0.149921
342.4	0.149956
342.6	0.149525
342.8	0.14937
343	0.149271
343.2	0.14896
343.4	0.148317
343.6	0.148747
343.8	0.149041
344	0.148897
344.2	0.148928
344.4	0.149209
344.6	0.149346
344.8	0.149571
345	0.149347
345.2	0.149079
345.4	0.149662
345.6	0.149353
345.8	0.149506
346	0.149764
346.2	0.14971
346.4	0.149637
346.6	0.149173
346.8	0.148902
347	0.148937
347.2	0.149276
347.4	0.149719
347.6	0.150225
347.8	0.150342
348	0.150639
348.2	0.150943
348.4	0.150765
348.6	0.150675
348.8	0.151154
349	0.150508
349.2	0.149985
349.4	0.150036
349.6	0.150071
349.8	0.149695
350	0.149955
350.2	0.150044
350.4	0.150246
350.6	0.150196
350.8	0.150122
351	0.150177
351.2	0.150515
351.4	0.150817
351.6	0.150421
351.8	0.150021
352	0.149935
352.2	0.149934
352.4	0.14985
352.6	0.14955
352.8	0.149504
353	0.148871
353.2	0.14856
353.4	0.148349
353.6	0.148572
353.8	0.148684
354	0.149345
354.2	0.14936
354.4	0.14962
354.6	0.150041
354.8	0.149507
355	0.149257
355.2	0.14898
355.4	0.14904
355.6	0.149181
355.8	0.149201
356	0.148954
356.2	0.149319
356.4	0.149231
356.6	0.148629
356.8	0.148032
357	0.147763
357.2	0.147486
357.4	0.147689
357.6	0.147704
357.8	0.148048
358	0.14892
358.2	0.148936
358.4	0.148943
358.6	0.149277
358.8	0.148713
359	0.148579
359.2	0.148335
359.4	0.148562
359.6	0.148722
359.8	0.148447
360	0.14806
360.2	0.147898
360.4	0.147883
360.6	0.147432
360.8	0.147302
361	0.147616
361.2	0.14798
361.4	0.147846
361.6	0.14821
361.8	0.148884
362	0.149505
362.2	0.149073
362.4	0.149398
362.6	0.149598
362.8	0.149391
363	0.149444
363.2	0.14918
363.4	0.148504
363.6	0.148084
363.8	0.148075
364	0.147627
364.2	0.147123
364.4	0.146802
364.6	0.146764
364.8	0.14671
365	0.146488
365.2	0.146745
365.4	0.146776
365.6	0.14761
365.8	0.147742
366	0.147897
366.2	0.148272
366.4	0.148769
366.6	0.148472
366.8	0.147761
367	0.147847
367.2	0.147658
367.4	0.14739
367.6	0.14752
367.8	0.147703
368	0.148035
368.2	0.148246
368.4	0.14798
368.6	0.148086
368.8	0.148335
369	0.14883
369.2	0.149162
369.4	0.148953
369.6	0.148723
369.8	0.148996
370	0.149076
370.2	0.14953
370.4	0.149286
370.6	0.149099
370.8	0.148803
371	0.148877
371.2	0.148599
371.4	0.148501
371.6	0.148681
371.8	0.149062
372	0.149722
372.2	0.149754
372.4	0.148916
372.6	0.148883
372.8	0.148839
373	0.148424
373.2	0.148082
373.4	0.147255
373.6	0.146937
373.8	0.147443
374	0.147738
374.2	0.147628
374.4	0.147079
374.6	0.147019
374.8	0.147025
375	0.146785
375.2	0.146829
375.4	0.146974
375.6	0.147019
375.8	0.147318
376	0.147165
376.2	0.147193
376.4	0.147208
376.6	0.147589
376.8	0.146838
377	0.146166
377.2	0.145926
377.4	0.145871
377.6	0.146608
377.8	0.147279
378	0.147606
378.2	0.147526
378.4	0.147633
378.6	0.147731
378.8	0.148001
379	0.147593
379.2	0.14766
379.4	0.147586
379.6	0.147055
379.8	0.146875
380	0.14648
380.2	0.14665
380.4	0.146491
380.6	0.145944
380.8	0.145076
381	0.144474
381.2	0.144637
381.4	0.145536
381.6	0.145759
381.8	0.145589
382	0.145832
382.2	0.146232
382.4	0.146174
382.6	0.145897
382.8	0.145879
383	0.145641
383.2	0.145806
383.4	0.145646
383.6	0.145121
383.8	0.144784
384	0.145075
384.2	0.145103
384.4	0.144597
384.6	0.144475
384.8	0.144465
385	0.144442
385.2	0.144677
385.4	0.145228
385.6	0.144886
385.8	0.145693
386	0.145657
386.2	0.145655
386.4	0.145642
386.6	0.145712
386.8	0.145526
387	0.145533
387.2	0.145171
387.4	0.144315
387.6	0.143927
387.8	0.14353
388	0.144169
388.2	0.144238
388.4	0.144249
388.6	0.143816
388.8	0.143837
389	0.144253
389.2	0.144451
389.4	0.145021
389.6	0.145382
389.8	0.146341
390	0.146073
390.2	0.146409
390.4	0.146482
390.6	0.146384
390.8	0.146075
391	0.145685
391.2	0.145374
391.4	0.145374
391.6	0.145545
391.8	0.145983
392	0.146209
392.2	0.145996
392.4	0.145597
392.6	0.144708
392.8	0.144887
393	0.144555
393.2	0.144262
393.4	0.144761
393.6	0.144174
393.8	0.14392
394	0.143736
394.2	0.143424
394.4	0.142859
394.6	0.142391
394.8	0.14273
395	0.142987
395.2	0.143682
395.4	0.143767
395.6	0.143891
395.8	0.144632
396	0.144375
396.2	0.144251
396.4	0.14424
396.6	0.144345
396.8	0.144511
397	0.144553
397.2	0.144765
397.4	0.14501
397.6	0.144414
397.8	0.144684
398	0.144613
398.2	0.144408
398.4	0.144235
398.6	0.143851
398.8	0.143961
399	0.144182
399.2	0.14434
399.4	0.144015
399.6	0.14362
399.8	0.143346
[truncated: 4,000 more rows]
