# Supplementary material for: Pre-equilibrium biosensors as an approach towards rapid and continuous molecular measurements
Source: Nat Commun. 2022 Nov 18;13:7072. doi: 10.1038/s41467-022-34778-5 (PMC9674706; doi:10.1038/s41467-022-34778-5)
Supplement: Supplementary file 4 — Source Data [file 41467_2022_34778_MOESM4_ESM.zip › Source Data/PaperScripts/BLIData_mAb11_40.xlsx]

## Sheet: Sheet1
0	-0.0091094
0.2	-0.00893489
0.4	-0.00880981
0.6	-0.00779984
0.8	-0.00724758
1	-0.00669264
1.2	-0.00598641
1.4	-0.00477778
1.6	-0.00482018
1.8	-0.00426781
2	-0.00370682
2.2	-0.00373531
2.4	-0.00414898
2.6	-0.0048545
2.8	-0.00563247
3	-0.0062108
3.2	-0.00631763
3.4	-0.00680042
3.6	-0.00731127
3.8	-0.0065935
4	-0.00657537
4.2	-0.00675722
4.4	-0.00616555
4.6	-0.00519528
4.8	-0.00434921
5	-0.00343706
5.2	-0.00194981
5.4	-0.00107143
5.6	-0.0004746
5.8	0.00133533
6	0.00216354
6.2	0.00307265
6.4	0.00385268
6.6	0.0046063
6.8	0.00505008
7	0.00559497
7.2	0.00578052
7.4	0.00642581
7.6	0.00731123
7.8	0.00736276
8	0.00709835
8.2	0.00749708
8.4	0.00764019
8.6	0.0082365
8.8	0.00910318
9	0.00872784
9.2	0.00934589
9.4	0.00994489
9.6	0.0107581
9.8	0.0106578
10	0.0110518
10.2	0.0109579
10.4	0.0102323
10.6	0.0101192
10.8	0.0101444
11	0.00987666
11.2	0.00951247
11.4	0.0104753
11.6	0.00973648
11.8	0.00991913
12	0.0103613
12.2	0.0106164
12.4	0.0108865
12.6	0.0116565
12.8	0.0116119
13	0.0123083
13.2	0.0140063
13.4	0.0146055
13.6	0.0144584
13.8	0.0149527
14	0.0156134
14.2	0.0154881
14.4	0.016147
14.6	0.0167002
14.8	0.0174204
15	0.0178198
15.2	0.0181511
15.4	0.0185368
15.6	0.0188288
15.8	0.0195258
16	0.0189049
16.2	0.0192575
16.4	0.0196772
16.6	0.0195407
16.8	0.0196922
17	0.0203323
17.2	0.020099
17.4	0.0195562
17.6	0.020103
17.8	0.0205079
18	0.0207714
18.2	0.0213508
18.4	0.0217034
18.6	0.0218211
18.8	0.0229499
19	0.0231844
19.2	0.0238418
19.4	0.0244256
19.6	0.0248907
19.8	0.0247815
20	0.0254438
20.2	0.0259883
20.4	0.0255157
20.6	0.0256781
20.8	0.0258188
21	0.0255182
21.2	0.025608
21.4	0.0265763
21.6	0.0271027
21.8	0.0272584
22	0.0278995
22.2	0.0284619
22.4	0.0291945
22.6	0.0298182
22.8	0.030286
23	0.0304987
23.2	0.031159
23.4	0.03125
23.6	0.0313382
23.8	0.0322166
24	0.0327079
24.2	0.032564
24.4	0.0327998
24.6	0.0334882
24.8	0.0334779
25	0.0336191
25.2	0.034428
25.4	0.0349693
25.6	0.0352042
25.8	0.0355039
26	0.0349993
26.2	0.0350663
26.4	0.0348744
26.6	0.0344916
26.8	0.0340002
27	0.0337223
27.2	0.0331686
27.4	0.03306
27.6	0.0334505
27.8	0.0335601
28	0.0334689
28.2	0.0345269
28.4	0.0350076
28.6	0.0349563
28.8	0.0355705
29	0.0361805
29.2	0.0371902
29.4	0.037813
29.6	0.0382904
29.8	0.0386941
30	0.0391213
30.2	0.0397747
30.4	0.0401183
30.6	0.0407839
30.8	0.0413654
31	0.0415699
31.2	0.0421726
31.4	0.0434009
31.6	0.0437889
31.8	0.0433996
32	0.044009
32.2	0.0444611
32.4	0.0444065
32.6	0.0446531
32.8	0.0442647
33	0.0436332
33.2	0.0436478
33.4	0.0431476
33.6	0.0425862
33.8	0.0432128
34	0.0434113
34.2	0.0433992
34.4	0.0436139
34.6	0.0437659
34.8	0.0440285
35	0.0445911
35.2	0.0451467
35.4	0.0455977
35.6	0.0454355
35.8	0.0458817
36	0.0464714
36.2	0.0467738
36.4	0.0478696
36.6	0.0479269
36.8	0.0475744
37	0.0479624
37.2	0.0483144
37.4	0.0482348
37.6	0.0486117
37.8	0.0496491
38	0.0497923
38.2	0.0502626
38.4	0.0506014
38.6	0.05001
38.8	0.050371
39	0.0509203
39.2	0.0505457
39.4	0.0507131
39.6	0.05082
39.8	0.0508743
40	0.0509614
40.2	0.0509437
40.4	0.0515652
40.6	0.0516868
40.8	0.0521747
41	0.0520662
41.2	0.0524039
41.4	0.0526625
41.6	0.0528615
41.8	0.0531598
42	0.0531109
42.2	0.0529985
42.4	0.0530414
42.6	0.0530685
42.8	0.0533098
43	0.0532528
43.2	0.0533058
43.4	0.0537882
43.6	0.0535283
43.8	0.0544161
44	0.0552987
44.2	0.0549998
44.4	0.0557404
44.6	0.0559416
44.8	0.0554111
45	0.0556468
45.2	0.0563304
45.4	0.0558489
45.6	0.0559774
45.8	0.0556027
46	0.0548751
46.2	0.0550962
46.4	0.0559021
46.6	0.0563029
46.8	0.0563988
47	0.0567747
47.2	0.056917
47.4	0.0576695
47.6	0.0581768
47.8	0.0591311
48	0.0595791
48.2	0.059444
48.4	0.059541
48.6	0.0589956
48.8	0.0592906
49	0.0595223
49.2	0.0592049
49.4	0.0592904
49.6	0.0598625
49.8	0.0591658
50	0.0593565
50.2	0.05951
50.4	0.0594415
50.6	0.0600567
50.8	0.0606525
51	0.0607619
51.2	0.0609957
51.4	0.0624723
51.6	0.0627753
51.8	0.0625344
52	0.0631464
52.2	0.0628257
52.4	0.0624651
52.6	0.0627205
52.8	0.0624786
53	0.0619878
53.2	0.062495
53.4	0.0632389
53.6	0.0627082
53.8	0.0627302
54	0.0626727
54.2	0.0623055
54.4	0.0632149
54.6	0.0637721
54.8	0.063657
55	0.0646323
55.2	0.0652658
55.4	0.0655569
55.6	0.0655328
55.8	0.0655251
56	0.0660831
56.2	0.0659761
56.4	0.0665272
56.6	0.0666608
56.8	0.0668326
57	0.0678356
57.2	0.0683968
57.4	0.0679589
57.6	0.067718
57.8	0.0681484
58	0.0681125
58.2	0.0683623
58.4	0.0692402
58.6	0.0685074
58.8	0.0684479
59	0.0693081
59.2	0.0693487
59.4	0.069725
59.6	0.0702019
59.8	0.0702966
60	0.07061
60.2	0.0707195
60.4	0.0712674
60.6	0.0718022
60.8	0.0729074
61	0.0730398
61.2	0.0734716
61.4	0.073313
61.6	0.0740694
61.8	0.0744825
62	0.0751922
62.2	0.0756684
62.4	0.075527
62.6	0.0745079
62.8	0.0743777
63	0.0744144
63.2	0.0743239
63.4	0.0741847
63.6	0.0735503
63.8	0.0734979
64	0.0742979
64.2	0.0743056
64.4	0.0746317
64.6	0.0750494
64.8	0.0750794
65	0.0750007
65.2	0.0760496
65.4	0.0759209
65.6	0.076666
65.8	0.0775871
66	0.078046
66.2	0.0784427
66.4	0.0785273
66.6	0.0784735
66.8	0.0787198
67	0.0793887
67.2	0.0794387
67.4	0.0794082
67.6	0.079703
67.8	0.0797647
68	0.080198
68.2	0.0797624
68.4	0.0794205
68.6	0.0788285
68.8	0.0789731
69	0.079093
69.2	0.079263
69.4	0.0789422
69.6	0.0797037
69.8	0.0798668
70	0.0800351
70.2	0.0805229
70.4	0.0802026
70.6	0.0804234
70.8	0.0809636
71	0.0809035
71.2	0.0808436
71.4	0.0817076
71.6	0.0824344
71.8	0.0824023
72	0.0829463
72.2	0.0830249
72.4	0.0837422
72.6	0.0845184
72.8	0.0852759
73	0.0852512
73.2	0.085442
73.4	0.085754
73.6	0.0860468
73.8	0.0860015
74	0.0865805
74.2	0.0865274
74.4	0.0863811
74.6	0.086735
74.8	0.0864139
75	0.0865358
75.2	0.0872582
75.4	0.0876124
75.6	0.0876003
75.8	0.0875654
76	0.0873795
76.2	0.087166
76.4	0.0879091
76.6	0.0874739
76.8	0.0875272
77	0.0881042
77.2	0.0882716
77.4	0.0886085
77.6	0.0893725
77.8	0.0896308
78	0.0898896
78.2	0.0910818
78.4	0.0915215
78.6	0.0918267
78.8	0.0915757
79	0.0920539
79.2	0.092144
79.4	0.0924713
79.6	0.0927591
79.8	0.0925972
80	0.0925451
80.2	0.0930756
80.4	0.0928402
80.6	0.0927648
80.8	0.0935681
81	0.0938223
81.2	0.0936397
81.4	0.0943758
81.6	0.094804
81.8	0.0948686
82	0.0956313
82.2	0.0957321
82.4	0.0951772
82.6	0.0949589
82.8	0.0940888
83	0.0937473
83.2	0.093706
83.4	0.0940455
83.6	0.0941142
83.8	0.0947661
84	0.0953286
84.2	0.0960076
84.4	0.0957559
84.6	0.0961007
84.8	0.09657
85	0.0972239
85.2	0.0980461
85.4	0.0984999
85.6	0.0986641
85.8	0.0991355
86	0.0986545
86.2	0.097649
86.4	0.0979927
86.6	0.097287
86.8	0.0969128
87	0.0965046
87.2	0.0965515
87.4	0.0967636
87.6	0.0978638
87.8	0.0978056
88	0.0974686
88.2	0.0975482
88.4	0.0974419
88.6	0.0974364
88.8	0.0977515
89	0.0984463
89.2	0.0991847
89.4	0.0995261
89.6	0.0998459
89.8	0.0999372
90	0.0998922
90.2	0.100457
90.4	0.101168
90.6	0.101102
90.8	0.102004
91	0.102073
91.2	0.101759
91.4	0.102157
91.6	0.103
91.8	0.101915
92	0.10205
92.2	0.102023
92.4	0.101807
92.6	0.101747
92.8	0.101539
93	0.101385
93.2	0.101752
93.4	0.101486
93.6	0.101475
93.8	0.101577
94	0.102234
94.2	0.102345
94.4	0.103025
94.6	0.103123
94.8	0.103282
95	0.102915
95.2	0.103081
95.4	0.103645
95.6	0.104417
95.8	0.104503
96	0.104777
96.2	0.104738
96.4	0.105111
96.6	0.105706
96.8	0.105641
97	0.105627
97.2	0.106439
97.4	0.106413
97.6	0.1074
97.8	0.10762
98	0.107203
98.2	0.106857
98.4	0.106915
98.6	0.106072
98.8	0.105619
99	0.105479
99.2	0.105565
99.4	0.104934
99.6	0.104738
99.8	0.104517
100	0.104684
100.2	0.105453
100.4	0.105484
100.6	0.105438
100.8	0.10556
101	0.105895
101.2	0.106399
101.4	0.106867
101.6	0.107868
101.8	0.107737
102	0.107859
102.2	0.108227
102.4	0.107983
102.6	0.108231
102.8	0.10859
103	0.108621
103.2	0.109107
103.4	0.108798
103.6	0.108999
103.8	0.10961
104	0.11047
104.2	0.110914
104.4	0.110574
104.6	0.110839
104.8	0.110937
105	0.11097
105.2	0.111106
105.4	0.111151
105.6	0.110829
105.8	0.110793
106	0.111022
106.2	0.110768
106.4	0.110785
106.6	0.111293
106.8	0.1116
107	0.111779
107.2	0.112441
107.4	0.112064
107.6	0.113019
107.8	0.113565
108	0.113614
108.2	0.114225
108.4	0.114347
108.6	0.114235
108.8	0.114443
109	0.114707
109.2	0.114369
109.4	0.114599
109.6	0.11434
109.8	0.114521
110	0.114568
110.2	0.114622
110.4	0.114439
110.6	0.114522
110.8	0.114767
111	0.114881
111.2	0.114928
111.4	0.115027
111.6	0.115809
111.8	0.115389
112	0.115436
112.2	0.11613
112.4	0.115702
112.6	0.115729
112.8	0.116458
113	0.115984
113.2	0.115926
113.4	0.116914
113.6	0.117032
113.8	0.117959
114	0.118569
114.2	0.118556
114.4	0.119282
114.6	0.119649
114.8	0.119599
115	0.119744
115.2	0.120248
115.4	0.120288
115.6	0.120688
115.8	0.120532
116	0.120844
116.2	0.120733
116.4	0.120775
116.6	0.12115
116.8	0.120815
117	0.120408
117.2	0.12034
117.4	0.120756
117.6	0.120749
117.8	0.121267
118	0.120541
118.2	0.119868
118.4	0.120704
118.6	0.120073
118.8	0.119804
119	0.12041
119.2	0.120579
119.4	0.120921
119.6	0.121841
119.8	0.122132
120	0.123186
120.2	0.123938
120.4	0.124704
120.6	0.124851
120.8	0.125207
121	0.125418
121.2	0.124803
121.4	0.125319
121.6	0.124956
121.8	0.124962
122	0.124231
122.2	0.124097
122.4	0.123527
122.6	0.122929
122.8	0.122709
123	0.122253
123.2	0.121982
123.4	0.122886
123.6	0.122525
123.8	0.122388
124	0.123025
124.2	0.123202
124.4	0.123577
124.6	0.124411
124.8	0.125227
125	0.125523
125.2	0.126089
125.4	0.126659
125.6	0.126674
125.8	0.127684
126	0.127845
126.2	0.128352
126.4	0.128315
126.6	0.129005
126.8	0.129
127	0.129046
127.2	0.128964
127.4	0.129082
127.6	0.128791
127.8	0.128704
128	0.128608
128.2	0.128865
128.4	0.128839
128.6	0.128549
128.8	0.128061
129	0.128113
129.2	0.127696
129.4	0.127672
129.6	0.127789
129.8	0.1282
130	0.128304
130.2	0.129001
130.4	0.12854
130.6	0.128242
130.8	0.128658
131	0.128884
131.2	0.129065
131.4	0.130092
131.6	0.130733
131.8	0.130975
132	0.131191
132.2	0.131571
132.4	0.131558
132.6	0.131772
132.8	0.132158
133	0.132258
133.2	0.132389
133.4	0.132945
133.6	0.132928
133.8	0.133308
134	0.1333
134.2	0.132589
134.4	0.131604
134.6	0.131804
134.8	0.131984
135	0.132456
135.2	0.132757
135.4	0.132381
135.6	0.132254
135.8	0.132512
136	0.132537
136.2	0.132939
136.4	0.133378
136.6	0.133787
136.8	0.134339
137	0.134494
137.2	0.134773
137.4	0.135155
137.6	0.135141
137.8	0.135181
138	0.134466
138.2	0.134291
138.4	0.134812
138.6	0.134912
138.8	0.134724
139	0.13531
139.2	0.134791
139.4	0.134354
139.6	0.134611
139.8	0.13486
140	0.134598
140.2	0.134428
140.4	0.134357
140.6	0.134869
140.8	0.135631
141	0.135008
141.2	0.134905
141.4	0.135762
141.6	0.135467
141.8	0.13539
142	0.135808
142.2	0.136324
142.4	0.13698
142.6	0.137139
142.8	0.137123
143	0.13735
143.2	0.1377
143.4	0.138229
143.6	0.138701
143.8	0.138653
144	0.138486
144.2	0.138342
144.4	0.137931
144.6	0.138574
144.8	0.138876
145	0.138129
145.2	0.138184
145.4	0.138257
145.6	0.13702
145.8	0.137062
146	0.136881
146.2	0.136122
146.4	0.136712
146.6	0.136491
146.8	0.135543
147	0.135711
147.2	0.13603
147.4	0.135993
147.6	0.136295
147.8	0.136052
148	0.136331
148.2	0.136835
148.4	0.137076
148.6	0.137639
148.8	0.138549
149	0.13895
149.2	0.139334
149.4	0.139353
149.6	0.140021
149.8	0.140774
150	0.140551
150.2	0.140743
150.4	0.141761
150.6	0.141105
150.8	0.141154
151	0.141326
151.2	0.140574
151.4	0.140822
151.6	0.141068
151.8	0.140703
152	0.141053
152.2	0.141328
152.4	0.140753
152.6	0.140635
152.8	0.141411
153	0.141038
153.2	0.141205
153.4	0.141652
153.6	0.142096
153.8	0.142115
154	0.141898
154.2	0.141537
154.4	0.141408
154.6	0.141313
154.8	0.141744
155	0.141569
155.2	0.141332
155.4	0.141542
155.6	0.141993
155.8	0.142149
156	0.142458
156.2	0.142715
156.4	0.143743
156.6	0.144746
156.8	0.145112
157	0.145719
157.2	0.146722
157.4	0.146371
157.6	0.146375
157.8	0.146745
158	0.145933
158.2	0.145687
158.4	0.145728
158.6	0.145341
158.8	0.144826
159	0.144271
159.2	0.143506
159.4	0.142817
159.6	0.142788
159.8	0.141921
160	0.141776
160.2	0.142014
160.4	0.142322
160.6	0.142526
160.8	0.142741
161	0.143244
161.2	0.143237
161.4	0.143767
161.6	0.144555
161.8	0.144689
162	0.145353
162.2	0.146248
162.4	0.146191
162.6	0.146782
162.8	0.146718
163	0.146395
163.2	0.14659
163.4	0.146683
163.6	0.146532
163.8	0.146434
164	0.14679
164.2	0.146319
164.4	0.145991
164.6	0.146151
164.8	0.145827
165	0.145907
165.2	0.145973
165.4	0.146249
165.6	0.145295
165.8	0.14519
166	0.14582
166.2	0.145531
166.4	0.145418
166.6	0.146577
166.8	0.145984
167	0.14639
167.2	0.146942
167.4	0.147092
167.6	0.147677
167.8	0.147865
168	0.147781
168.2	0.147972
168.4	0.148201
168.6	0.148177
168.8	0.148338
169	0.149183
169.2	0.149381
169.4	0.149399
169.6	0.148954
169.8	0.149126
170	0.149095
170.2	0.149149
170.4	0.149374
170.6	0.149954
170.8	0.149112
171	0.149041
171.2	0.148286
171.4	0.147556
171.6	0.147655
171.8	0.147064
172	0.146596
172.2	0.147755
172.4	0.147854
172.6	0.147882
172.8	0.148882
173	0.149314
173.2	0.149645
173.4	0.150519
173.6	0.150654
173.8	0.150787
174	0.151354
174.2	0.152043
174.4	0.152374
174.6	0.15267
174.8	0.152346
175	0.152782
175.2	0.152473
175.4	0.152232
175.6	0.152346
175.8	0.152301
176	0.151781
176.2	0.151977
176.4	0.151763
176.6	0.151587
176.8	0.15176
177	0.151356
177.2	0.151949
177.4	0.151552
177.6	0.150596
177.8	0.150803
178	0.151082
178.2	0.151307
178.4	0.151748
178.6	0.151118
178.8	0.151209
179	0.152232
179.2	0.151878
179.4	0.151971
179.6	0.152684
179.8	0.152826
180	0.152478
180.2	0.152883
180.4	0.153687
180.6	0.153914
180.8	0.153844
181	0.153354
181.2	0.152948
181.4	0.152301
181.6	0.152069
181.8	0.152091
182	0.152052
182.2	0.152446
182.4	0.152373
182.6	0.151746
182.8	0.152487
183	0.152604
183.2	0.152482
183.4	0.153423
183.6	0.15374
183.8	0.153768
184	0.154634
184.2	0.154792
184.4	0.154699
184.6	0.155136
184.8	0.154895
185	0.15489
185.2	0.156063
185.4	0.156284
185.6	0.156304
185.8	0.156794
186	0.157089
186.2	0.156998
186.4	0.157323
186.6	0.157471
186.8	0.157298
187	0.156854
187.2	0.15689
187.4	0.156599
187.6	0.155973
187.8	0.155937
188	0.155712
188.2	0.155274
188.4	0.155282
188.6	0.155339
188.8	0.155268
189	0.156042
189.2	0.156536
189.4	0.156461
189.6	0.15739
189.8	0.157404
190	0.15727
190.2	0.157586
190.4	0.157879
190.6	0.157793
190.8	0.158188
191	0.157936
191.2	0.157785
191.4	0.158105
191.6	0.15845
191.8	0.158478
192	0.159047
192.2	0.159915
192.4	0.160051
192.6	0.16042
192.8	0.160557
193	0.160836
193.2	0.160955
193.4	0.161541
193.6	0.161336
193.8	0.161007
194	0.160664
194.2	0.159665
194.4	0.159188
194.6	0.15949
194.8	0.159427
195	0.158774
195.2	0.15968
195.4	0.159768
195.6	0.159458
195.8	0.15937
196	0.159599
196.2	0.159812
196.4	0.160464
196.6	0.160602
196.8	0.160023
197	0.160499
197.2	0.160815
197.4	0.161177
197.6	0.161347
197.8	0.16191
198	0.162006
198.2	0.162293
198.4	0.162805
198.6	0.163297
198.8	0.163383
199	0.163792
199.2	0.164224
199.4	0.16307
199.6	0.163101
199.8	0.162916
200	0.16276
200.2	0.162924
200.4	0.163068
200.6	0.162884
200.8	0.163042
201	0.163241
201.2	0.162913
201.4	0.163813
201.6	0.164308
201.8	0.164575
202	0.164746
202.2	0.165533
202.4	0.165284
202.6	0.165812
202.8	0.165725
203	0.165359
203.2	0.164933
203.4	0.16516
203.6	0.165158
203.8	0.164846
204	0.164591
204.2	0.164705
204.4	0.164467
204.6	0.165266
204.8	0.165163
205	0.164895
205.2	0.164847
205.4	0.165834
205.6	0.16531
205.8	0.165632
206	0.165483
206.2	0.165223
206.4	0.164773
206.6	0.164834
206.8	0.164013
207	0.163762
207.2	0.163616
207.4	0.164028
207.6	0.163232
207.8	0.163564
208	0.163261
208.2	0.163793
208.4	0.164041
208.6	0.164447
208.8	0.164666
209	0.165457
209.2	0.165822
209.4	0.165993
209.6	0.166247
209.8	0.16714
210	0.166728
210.2	0.167006
210.4	0.167122
210.6	0.16683
210.8	0.167095
211	0.167784
211.2	0.167447
211.4	0.167562
211.6	0.167257
211.8	0.167104
212	0.166732
212.2	0.167135
212.4	0.167258
212.6	0.167162
212.8	0.16744
213	0.166975
213.2	0.166607
213.4	0.166236
213.6	0.165912
213.8	0.166091
214	0.166103
214.2	0.165803
214.4	0.16492
214.6	0.165551
214.8	0.166193
215	0.166168
215.2	0.165767
215.4	0.165986
215.6	0.165344
215.8	0.16546
216	0.165892
216.2	0.166059
216.4	0.166722
216.6	0.166927
216.8	0.166722
217	0.166884
217.2	0.167149
217.4	0.16669
217.6	0.166676
217.8	0.167406
218	0.167517
218.2	0.167327
218.4	0.167476
218.6	0.167749
218.8	0.167493
219	0.167378
219.2	0.167129
219.4	0.167085
219.6	0.166613
219.8	0.166809
220	0.166699
220.2	0.166596
220.4	0.16684
220.6	0.166691
220.8	0.166901
221	0.167324
221.2	0.167093
221.4	0.167015
221.6	0.166832
221.8	0.166692
222	0.166883
222.2	0.166769
222.4	0.166174
222.6	0.166439
222.8	0.167164
223	0.16714
223.2	0.166849
223.4	0.167095
223.6	0.167052
223.8	0.167364
224	0.167504
224.2	0.167067
224.4	0.167116
224.6	0.167632
224.8	0.168181
225	0.168308
225.2	0.167802
225.4	0.167859
225.6	0.167529
225.8	0.167542
226	0.167845
226.2	0.16741
226.4	0.167491
226.6	0.167747
226.8	0.167629
227	0.167244
227.2	0.1672
227.4	0.167311
227.6	0.167457
227.8	0.167822
228	0.167218
228.2	0.167095
228.4	0.167517
228.6	0.168002
228.8	0.16837
229	0.168962
229.2	0.16918
229.4	0.170412
229.6	0.17084
229.8	0.170877
230	0.17068
230.2	0.171056
230.4	0.171029
230.6	0.170053
230.8	0.169996
231	0.170207
231.2	0.16985
231.4	0.169469
231.6	0.169951
231.8	0.169607
232	0.168867
232.2	0.169192
232.4	0.168795
232.6	0.168972
232.8	0.169611
233	0.170251
233.2	0.170739
233.4	0.171809
233.6	0.171794
233.8	0.171605
234	0.171995
234.2	0.172303
234.4	0.171841
234.6	0.172185
234.8	0.172645
235	0.172663
235.2	0.173063
235.4	0.173395
235.6	0.174151
235.8	0.173742
236	0.173301
236.2	0.173083
236.4	0.172787
236.6	0.173116
236.8	0.172761
237	0.172809
237.2	0.172821
237.4	0.172037
237.6	0.171388
237.8	0.171125
238	0.170906
238.2	0.170392
238.4	0.170771
238.6	0.171502
238.8	0.171247
239	0.171408
239.2	0.17195
239.4	0.17218
239.6	0.172974
239.8	0.173122
240	0.173184
240.2	0.174321
240.4	0.174843
240.6	0.175
240.8	0.175415
241	0.176081
241.2	0.175543
241.4	0.175496
241.6	0.175613
241.8	0.175421
242	0.175571
242.2	0.175647
242.4	0.175317
242.6	0.174854
242.8	0.174179
243	0.173655
243.2	0.173294
243.4	0.172856
243.6	0.172919
243.8	0.172862
244	0.173211
244.2	0.173314
244.4	0.172936
244.6	0.173475
244.8	0.173966
245	0.173577
245.2	0.174074
245.4	0.174593
245.6	0.174857
245.8	0.175222
246	0.176025
246.2	0.176291
246.4	0.176444
246.6	0.176643
246.8	0.177069
247	0.177191
247.2	0.177277
247.4	0.17677
247.6	0.1772
247.8	0.177137
248	0.176939
248.2	0.176165
248.4	0.175817
248.6	0.175304
248.8	0.174717
249	0.174646
249.2	0.174258
249.4	0.173862
249.6	0.174437
249.8	0.174153
250	0.174365
250.2	0.17441
250.4	0.174775
250.6	0.175258
250.8	0.175713
251	0.175912
251.2	0.176481
251.4	0.176802
251.6	0.177064
251.8	0.177039
252	0.17695
252.2	0.17676
252.4	0.177001
252.6	0.177179
252.8	0.177615
253	0.17768
253.2	0.17735
253.4	0.178187
253.6	0.177859
253.8	0.177432
254	0.177489
254.2	0.1775
254.4	0.177699
254.6	0.178471
254.8	0.178676
255	0.178698
255.2	0.178835
255.4	0.178736
255.6	0.178109
255.8	0.178484
256	0.178124
256.2	0.178373
256.4	0.178535
256.6	0.178587
256.8	0.178411
257	0.177856
257.2	0.177901
257.4	0.177876
257.6	0.177487
257.8	0.178385
258	0.178043
258.2	0.178454
258.4	0.179023
258.6	0.179527
258.8	0.179231
259	0.17936
259.2	0.17977
259.4	0.179527
259.6	0.17936
259.8	0.179379
260	0.17833
260.2	0.178467
260.4	0.178492
260.6	0.177724
260.8	0.176862
261	0.175825
261.2	0.175495
261.4	0.175749
261.6	0.176079
261.8	0.175762
262	0.175245
262.2	0.175933
262.4	0.175702
262.6	0.175504
262.8	0.176555
263	0.177441
263.2	0.178271
263.4	0.178765
263.6	0.179382
263.8	0.179393
264	0.179746
264.2	0.180416
264.4	0.18069
264.6	0.180432
264.8	0.180831
265	0.179996
265.2	0.180034
265.4	0.180591
265.6	0.17974
265.8	0.179405
266	0.179437
266.2	0.178745
266.4	0.178443
266.6	0.178312
266.8	0.178035
267	0.177852
267.2	0.178063
267.4	0.177686
267.6	0.177027
267.8	0.177011
268	0.177121
268.2	0.176978
268.4	0.177357
268.6	0.177287
268.8	0.177404
269	0.177201
269.2	0.17745
269.4	0.177437
269.6	0.177764
269.8	0.178497
270	0.1784
270.2	0.17905
270.4	0.180398
270.6	0.180208
270.8	0.180362
271	0.181344
271.2	0.1817
271.4	0.182164
271.6	0.182329
271.8	0.181744
272	0.181429
272.2	0.181442
272.4	0.180286
272.6	0.179682
272.8	0.179507
273	0.178886
273.2	0.178189
273.4	0.177932
273.6	0.178396
273.8	0.178319
274	0.178999
274.2	0.179346
274.4	0.179519
274.6	0.179311
274.8	0.17952
275	0.179885
275.2	0.180616
275.4	0.18057
275.6	0.180205
275.8	0.179878
276	0.180901
276.2	0.180814
276.4	0.180577
276.6	0.181185
276.8	0.181681
277	0.182055
277.2	0.182696
277.4	0.182472
277.6	0.182855
277.8	0.182621
278	0.182387
278.2	0.181381
278.4	0.18115
278.6	0.180659
278.8	0.180265
279	0.180337
279.2	0.180314
279.4	0.179444
279.6	0.179492
279.8	0.179583
280	0.179565
280.2	0.179465
280.4	0.180037
280.6	0.180275
280.8	0.181248
281	0.181775
281.2	0.181879
281.4	0.181946
281.6	0.182397
281.8	0.182247
282	0.182885
282.2	0.183514
282.4	0.183813
282.6	0.183295
282.8	0.183523
283	0.183264
283.2	0.182929
283.4	0.182581
283.6	0.182099
283.8	0.181304
284	0.180525
284.2	0.180086
284.4	0.179765
284.6	0.179794
284.8	0.179884
285	0.179333
285.2	0.179353
285.4	0.179914
285.6	0.180008
285.8	0.180448
286	0.181915
286.2	0.182921
286.4	0.183313
286.6	0.183402
286.8	0.184323
287	0.185093
287.2	0.186309
287.4	0.186632
287.6	0.186616
287.8	0.187485
288	0.187949
288.2	0.188356
288.4	0.18905
288.6	0.188907
288.8	0.188565
289	0.187788
289.2	0.187725
289.4	0.187066
289.6	0.186957
289.8	0.186514
290	0.185987
290.2	0.185483
290.4	0.185338
290.6	0.184304
290.8	0.183822
291	0.184044
291.2	0.183756
291.4	0.183141
291.6	0.183559
291.8	0.1839
292	0.183373
292.2	0.184376
292.4	0.184436
292.6	0.18362
292.8	0.183718
293	0.183653
293.2	0.184009
293.4	0.184505
293.6	0.185287
293.8	0.184975
294	0.185428
294.2	0.185785
294.4	0.185891
294.6	0.186138
294.8	0.186652
295	0.186783
295.2	0.186786
295.4	0.187127
295.6	0.186944
295.8	0.186595
296	0.186398
296.2	0.186776
296.4	0.186336
296.6	0.186166
296.8	0.185677
297	0.185377
297.2	0.185654
297.4	0.185609
297.6	0.185886
297.8	0.186098
298	0.186385
298.2	0.18601
298.4	0.186307
298.6	0.186923
298.8	0.186658
299	0.186413
299.2	0.186477
299.4	0.186197
299.6	0.185594
299.8	0.185436
300	0.185436
300.2	0.185649
300.4	0.186025
300.6	0.186631
300.8	0.187707
301	0.187803
301.2	0.187999
301.4	0.188135
301.6	0.188168
301.8	0.18814
302	0.1881
302.2	0.187595
302.4	0.187064
302.6	0.186374
302.8	0.185791
303	0.185366
303.2	0.184969
303.4	0.184799
303.6	0.184324
303.8	0.183899
304	0.183528
304.2	0.182938
304.4	0.183234
304.6	0.183583
304.8	0.183765
305	0.183022
305.2	0.183352
305.4	0.182936
305.6	0.1828
305.8	0.183137
306	0.183116
306.2	0.182804
306.4	0.183164
306.6	0.183252
306.8	0.182751
307	0.182828
307.2	0.183276
307.4	0.18339
307.6	0.183729
307.8	0.183805
308	0.183281
308.2	0.183346
308.4	0.183953
308.6	0.183722
308.8	0.183741
309	0.183763
309.2	0.183451
309.4	0.182768
309.6	0.183153
309.8	0.182958
310	0.182835
310.2	0.182775
310.4	0.182301
310.6	0.181294
310.8	0.181048
311	0.180852
311.2	0.181137
311.4	0.181485
311.6	0.181801
311.8	0.181373
312	0.181723
312.2	0.182018
312.4	0.181873
312.6	0.182087
312.8	0.182423
313	0.182507
313.2	0.182769
313.4	0.182651
313.6	0.182474
313.8	0.181684
314	0.181633
314.2	0.181243
314.4	0.1803
314.6	0.180281
314.8	0.180589
315	0.180252
315.2	0.180445
315.4	0.180164
315.6	0.180112
315.8	0.179999
316	0.179938
316.2	0.179477
316.4	0.179333
316.6	0.179363
316.8	0.178916
317	0.17917
317.2	0.179532
317.4	0.178798
317.6	0.179031
317.8	0.178567
318	0.178844
318.2	0.179219
318.4	0.179394
318.6	0.179989
318.8	0.180156
319	0.179595
319.2	0.179147
319.4	0.17905
319.6	0.179516
319.8	0.17913
320	0.178453
320.2	0.178262
320.4	0.178129
320.6	0.177668
320.8	0.177537
321	0.177189
321.2	0.177276
321.4	0.177434
321.6	0.177464
321.8	0.176751
322	0.177503
322.2	0.177746
322.4	0.178164
322.6	0.177912
322.8	0.177575
323	0.17694
323.2	0.176935
323.4	0.177198
323.6	0.177386
323.8	0.177143
324	0.177333
324.2	0.177225
324.4	0.17741
324.6	0.177015
324.8	0.176808
325	0.176165
325.2	0.176666
325.4	0.176484
325.6	0.176019
325.8	0.175856
326	0.17616
326.2	0.17599
326.4	0.176293
326.6	0.175522
326.8	0.174878
327	0.175009
327.2	0.175136
327.4	0.174553
327.6	0.174788
327.8	0.17467
328	0.174507
328.2	0.17381
328.4	0.174157
328.6	0.173768
328.8	0.173773
329	0.173861
329.2	0.174226
329.4	0.174213
329.6	0.174443
329.8	0.174589
330	0.174645
330.2	0.174994
330.4	0.17543
330.6	0.174974
330.8	0.175193
331	0.175617
331.2	0.175445
331.4	0.175278
331.6	0.175238
331.8	0.174574
332	0.174325
332.2	0.174127
332.4	0.174027
332.6	0.173541
332.8	0.173514
333	0.173076
333.2	0.172912
333.4	0.172837
333.6	0.172913
333.8	0.173115
334	0.1729
334.2	0.173262
334.4	0.173381
334.6	0.173432
334.8	0.173502
335	0.173248
335.2	0.173526
335.4	0.173307
335.6	0.17291
335.8	0.173243
336	0.173629
336.2	0.173725
336.4	0.173971
336.6	0.174015
336.8	0.174012
337	0.174136
337.2	0.174823
337.4	0.174597
337.6	0.174905
337.8	0.175136
338	0.174923
338.2	0.174789
338.4	0.174366
338.6	0.173923
338.8	0.173757
339	0.173371
339.2	0.172791
339.4	0.172094
339.6	0.171931
339.8	0.171783
340	0.171625
340.2	0.171995
340.4	0.172365
340.6	0.172208
340.8	0.172014
341	0.172227
341.2	0.172587
341.4	0.172609
341.6	0.1733
341.8	0.173218
342	0.173605
342.2	0.173507
342.4	0.173215
342.6	0.173388
342.8	0.173721
343	0.173311
343.2	0.173051
343.4	0.172679
343.6	0.172725
343.8	0.173092
344	0.173326
344.2	0.173295
344.4	0.173361
344.6	0.17334
344.8	0.172942
345	0.172999
345.2	0.173272
345.4	0.173595
345.6	0.173446
345.8	0.173504
346	0.174373
346.2	0.174493
346.4	0.174445
346.6	0.174772
346.8	0.174716
347	0.17485
347.2	0.174703
347.4	0.174259
347.6	0.174934
347.8	0.175025
348	0.17418
348.2	0.173796
348.4	0.17357
348.6	0.173083
348.8	0.172572
349	0.172707
349.2	0.172561
349.4	0.172786
349.6	0.173176
349.8	0.173526
350	0.173704
350.2	0.173629
350.4	0.173399
350.6	0.173136
350.8	0.173075
351	0.173204
351.2	0.172985
351.4	0.173259
351.6	0.173113
351.8	0.172167
352	0.171836
352.2	0.171995
352.4	0.171551
352.6	0.171543
352.8	0.171281
353	0.170872
353.2	0.170714
353.4	0.170587
353.6	0.17076
353.8	0.170566
354	0.170538
354.2	0.170624
354.4	0.170412
354.6	0.170573
354.8	0.170446
355	0.170213
355.2	0.170389
355.4	0.170602
355.6	0.170656
355.8	0.170949
356	0.171243
356.2	0.171591
356.4	0.171931
356.6	0.172243
356.8	0.171805
357	0.17194
357.2	0.172367
357.4	0.172229
357.6	0.172621
357.8	0.173042
358	0.173056
358.2	0.173315
358.4	0.173119
358.6	0.172849
358.8	0.171763
359	0.171469
359.2	0.171228
359.4	0.170771
359.6	0.171175
359.8	0.170475
360	0.169695
360.2	0.169741
360.4	0.169851
360.6	0.169928
360.8	0.16987
361	0.170195
361.2	0.170671
361.4	0.170946
361.6	0.171162
361.8	0.171321
362	0.171638
362.2	0.171968
362.4	0.171326
362.6	0.170778
362.8	0.170164
363	0.1698
363.2	0.169392
363.4	0.169022
363.6	0.169313
363.8	0.168904
364	0.169027
364.2	0.168975
364.4	0.169305
364.6	0.169691
364.8	0.169407
365	0.169868
365.2	0.170686
365.4	0.170642
365.6	0.170759
365.8	0.170634
366	0.1704
366.2	0.170253
366.4	0.169975
366.6	0.169524
366.8	0.168544
367	0.168465
367.2	0.168174
367.4	0.167978
367.6	0.16796
367.8	0.167681
368	0.167323
368.2	0.166859
368.4	0.166897
368.6	0.166723
368.8	0.167049
369	0.168127
369.2	0.168609
369.4	0.168603
369.6	0.169415
369.8	0.169312
370	0.169309
370.2	0.16974
370.4	0.169976
370.6	0.16978
370.8	0.169751
371	0.169906
371.2	0.169435
371.4	0.16955
371.6	0.168925
371.8	0.168233
372	0.168101
372.2	0.16807
372.4	0.167743
372.6	0.167809
372.8	0.168223
373	0.168388
373.2	0.168168
373.4	0.168159
373.6	0.168592
373.8	0.168282
374	0.16828
374.2	0.168025
374.4	0.167413
374.6	0.167196
374.8	0.166764
375	0.16636
375.2	0.166651
375.4	0.166328
375.6	0.166
375.8	0.166036
376	0.166167
376.2	0.166134
376.4	0.166634
376.6	0.166929
376.8	0.167453
377	0.167918
377.2	0.168555
377.4	0.168992
377.6	0.169268
377.8	0.169468
378	0.169077
378.2	0.168835
378.4	0.168682
378.6	0.169108
378.8	0.168461
379	0.168773
379.2	0.168673
379.4	0.167938
379.6	0.167895
379.8	0.167532
380	0.166957
380.2	0.167022
380.4	0.167351
380.6	0.166843
380.8	0.16679
381	0.16646
381.2	0.165991
381.4	0.165681
381.6	0.165344
381.8	0.164859
382	0.164114
382.2	0.163893
382.4	0.163688
382.6	0.163557
382.8	0.163549
383	0.164182
383.2	0.16402
383.4	0.164544
383.6	0.165019
383.8	0.165815
384	0.166498
384.2	0.167063
384.4	0.167304
384.6	0.167115
384.8	0.167163
385	0.167243
385.2	0.167572
385.4	0.167786
385.6	0.167248
385.8	0.166987
386	0.16666
386.2	0.165825
386.4	0.166059
386.6	0.166515
386.8	0.166225
387	0.165981
387.2	0.165955
387.4	0.165644
387.6	0.165326
387.8	0.16518
388	0.164798
388.2	0.164871
388.4	0.164767
388.6	0.164427
388.8	0.164428
389	0.164763
389.2	0.165032
389.4	0.165246
389.6	0.166137
389.8	0.166667
390	0.166841
390.2	0.167014
390.4	0.167147
390.6	0.167226
390.8	0.167335
391	0.166962
391.2	0.166841
391.4	0.166596
391.6	0.166842
391.8	0.165892
392	0.165574
392.2	0.165573
392.4	0.164796
392.6	0.164586
392.8	0.16425
393	0.164097
393.2	0.163985
393.4	0.164328
393.6	0.164611
393.8	0.164385
394	0.164648
394.2	0.164376
394.4	0.163858
394.6	0.164337
394.8	0.164953
395	0.16464
395.2	0.165407
395.4	0.165774
395.6	0.165618
395.8	0.165959
396	0.166559
396.2	0.16671
396.4	0.167199
396.6	0.167596
396.8	0.167053
397	0.166814
397.2	0.167151
397.4	0.166817
397.6	0.166824
397.8	0.166543
398	0.165805
398.2	0.165408
398.4	0.164677
398.6	0.164042
398.8	0.164211
399	0.163985
399.2	0.164202
399.4	0.164115
399.6	0.164558
399.8	0.165338
[truncated: 4,000 more rows]
