# Supplementary material for: Pre-equilibrium biosensors as an approach towards rapid and continuous molecular measurements
Source: Nat Commun. 2022 Nov 18;13:7072. doi: 10.1038/s41467-022-34778-5 (PMC9674706; doi:10.1038/s41467-022-34778-5)
Supplement: Supplementary file 4 — Source Data [file 41467_2022_34778_MOESM4_ESM.zip › Source Data/PaperScripts/BLIData_mAb11_60.xlsx]

## Sheet: Sheet1
0	0.00073727
0.2	0.0006492
0.4	0.00076807
0.6	0.00088001
0.8	0.00097358
1	0.0011594
1.2	0.00184738
1.4	0.00271602
1.6	0.00304493
1.8	0.00366883
2	0.00422594
2.2	0.00494146
2.4	0.00487433
2.6	0.00557977
2.8	0.00630283
3	0.00685843
3.2	0.00741344
3.4	0.00767965
3.6	0.00816819
3.8	0.00847685
4	0.00832193
4.2	0.00830846
4.4	0.00832989
4.6	0.00892638
4.8	0.00946123
5	0.0100275
5.2	0.0111321
5.4	0.0114182
5.6	0.0117133
5.8	0.0119513
6	0.0123437
6.2	0.0124874
6.4	0.0127187
6.6	0.013596
6.8	0.0142128
7	0.0151861
7.2	0.0158663
7.4	0.0158319
7.6	0.0163792
7.8	0.0168142
8	0.0171758
8.2	0.0173308
8.4	0.0177682
8.6	0.0184047
8.8	0.0193407
9	0.0195731
9.2	0.0201671
9.4	0.0201532
9.6	0.0209898
9.8	0.0211873
10	0.0219384
10.2	0.0222363
10.4	0.0229635
10.6	0.0234309
10.8	0.0236136
11	0.0242662
11.2	0.0244853
11.4	0.0249227
11.6	0.0251394
11.8	0.0252867
12	0.0261295
12.2	0.0272062
12.4	0.0271868
12.6	0.0273886
12.8	0.0286497
13	0.0288481
13.2	0.0293856
13.4	0.0297921
13.6	0.0308679
13.8	0.0313709
14	0.0318595
14.2	0.0320041
14.4	0.0323707
14.6	0.0321417
14.8	0.0325509
15	0.0325585
15.2	0.032689
15.4	0.0337752
15.6	0.0337203
15.8	0.0340682
16	0.0347711
16.2	0.0350647
16.4	0.0343694
16.6	0.0346766
16.8	0.0353058
17	0.0357474
17.2	0.0360274
17.4	0.0369661
17.6	0.0376118
17.8	0.0382826
18	0.0391187
18.2	0.0391353
18.4	0.0396243
18.6	0.0399192
18.8	0.0409655
19	0.041304
19.2	0.0413641
19.4	0.0425601
19.6	0.0430763
19.8	0.0433044
20	0.0438037
20.2	0.0441251
20.4	0.0445139
20.6	0.0451381
20.8	0.0452458
21	0.0459528
21.2	0.0463341
21.4	0.0470302
21.6	0.0470333
21.8	0.046976
22	0.0469274
22.2	0.0465671
22.4	0.0469302
22.6	0.047018
22.8	0.04723
23	0.0475027
23.2	0.0471729
23.4	0.0480018
23.6	0.0485115
23.8	0.0491522
24	0.0497459
24.2	0.0502159
24.4	0.0510756
24.6	0.0517717
24.8	0.0520063
25	0.0528511
25.2	0.0536149
25.4	0.0543194
25.6	0.0545946
25.8	0.0544221
26	0.0547805
26.2	0.0554701
26.4	0.0557405
26.6	0.0557211
26.8	0.0563141
27	0.0572577
27.2	0.0574009
27.4	0.0576195
27.6	0.0581885
27.8	0.0588605
28	0.0592706
28.2	0.0599793
28.4	0.0605153
28.6	0.061132
28.8	0.0613683
29	0.0613036
29.2	0.0611806
29.4	0.0612608
29.6	0.061335
29.8	0.061436
30	0.0615027
30.2	0.0617846
30.4	0.0618882
30.6	0.0620692
30.8	0.0627217
31	0.0628613
31.2	0.0628986
31.4	0.0630281
31.6	0.0634478
31.8	0.0638535
32	0.0647551
32.2	0.0650543
32.4	0.0656893
32.6	0.0662945
32.8	0.066302
33	0.0661174
33.2	0.0663933
33.4	0.0666526
33.6	0.0668578
33.8	0.0674666
34	0.0673829
34.2	0.0673237
34.4	0.0676427
34.6	0.0678296
34.8	0.0674027
35	0.0676141
35.2	0.0688907
35.4	0.0694097
35.6	0.0696946
35.8	0.0704008
36	0.0712168
36.2	0.0720209
36.4	0.0728884
36.6	0.0732351
36.8	0.0734665
37	0.0743779
37.2	0.0753057
37.4	0.0752118
37.6	0.0759665
37.8	0.0763465
38	0.0761977
38.2	0.0761405
38.4	0.0763921
38.6	0.0761234
38.8	0.076113
39	0.0768046
39.2	0.0768007
39.4	0.0766005
39.6	0.0770015
39.8	0.0776638
40	0.0776191
40.2	0.0779418
40.4	0.0781768
40.6	0.0784924
40.8	0.0791329
41	0.0803031
41.2	0.0807741
41.4	0.0810143
41.6	0.0816117
41.8	0.0817476
42	0.0823445
42.2	0.0824739
42.4	0.0824385
42.6	0.082369
42.8	0.082864
43	0.0827213
43.2	0.0824235
43.4	0.0828418
43.6	0.0830161
43.8	0.0828302
44	0.0828646
44.2	0.0833162
44.4	0.0840337
44.6	0.084282
44.8	0.0847332
45	0.0854867
45.2	0.0862177
45.4	0.0871345
45.6	0.0878189
45.8	0.0884405
46	0.0885573
46.2	0.0889672
46.4	0.0897784
46.6	0.0895314
46.8	0.0897723
47	0.0899682
47.2	0.0899872
47.4	0.090264
47.6	0.0904486
47.8	0.0906449
48	0.0913817
48.2	0.0916504
48.4	0.0922049
48.6	0.0925047
48.8	0.0926779
49	0.0932151
49.2	0.0935151
49.4	0.0939883
49.6	0.0945118
49.8	0.0947298
50	0.0950658
50.2	0.0961572
50.4	0.0966517
50.6	0.0966507
50.8	0.0970673
51	0.0974651
51.2	0.0978269
51.4	0.0981843
51.6	0.0983993
51.8	0.0980715
52	0.0980489
52.2	0.098109
52.4	0.0981337
52.6	0.0977188
52.8	0.097768
53	0.0982295
53.2	0.098568
53.4	0.0989199
53.6	0.0994895
53.8	0.100025
54	0.100624
54.2	0.101551
54.4	0.102128
54.6	0.10287
54.8	0.102962
55	0.103344
55.2	0.103502
55.4	0.103678
55.6	0.103411
55.8	0.102827
56	0.102944
56.2	0.103189
56.4	0.103709
56.6	0.104256
56.8	0.104989
57	0.10542
57.2	0.105692
57.4	0.105547
57.6	0.105574
57.8	0.105666
58	0.106126
58.2	0.106606
58.4	0.106951
58.6	0.106838
58.8	0.106781
59	0.106639
59.2	0.106658
59.4	0.106749
59.6	0.107007
59.8	0.107628
60	0.10844
60.2	0.109207
60.4	0.110072
60.6	0.110168
60.8	0.110095
61	0.109915
61.2	0.109947
61.4	0.110297
61.6	0.110108
61.8	0.1105
62	0.111179
62.2	0.111474
62.4	0.111599
62.6	0.111579
62.8	0.112181
63	0.112532
63.2	0.112568
63.4	0.1124
63.6	0.112925
63.8	0.113371
64	0.113357
64.2	0.112893
64.4	0.113026
64.6	0.113307
64.8	0.113003
65	0.112489
65.2	0.112804
65.4	0.113465
65.6	0.113722
65.8	0.114172
66	0.114235
66.2	0.114995
66.4	0.115204
66.6	0.115276
66.8	0.115287
67	0.11572
67.2	0.115878
67.4	0.115456
67.6	0.115927
67.8	0.116069
68	0.116122
68.2	0.116406
68.4	0.117085
68.6	0.117508
68.8	0.117809
69	0.117998
69.2	0.118528
69.4	0.11912
69.6	0.119693
69.8	0.119729
70	0.120023
70.2	0.120702
70.4	0.120772
70.6	0.120777
70.8	0.121058
71	0.121498
71.2	0.121447
71.4	0.121175
71.6	0.121368
71.8	0.121546
72	0.121609
72.2	0.121851
72.4	0.12207
72.6	0.122422
72.8	0.122875
73	0.122951
73.2	0.123078
73.4	0.123474
73.6	0.123851
73.8	0.123757
74	0.124392
74.2	0.124037
74.4	0.124616
74.6	0.12557
74.8	0.125476
75	0.125528
75.2	0.125509
75.4	0.126126
75.6	0.126461
75.8	0.126662
76	0.126822
76.2	0.127458
76.4	0.127358
76.6	0.127301
76.8	0.127142
77	0.127253
77.2	0.127441
77.4	0.127599
77.6	0.127399
77.8	0.127475
78	0.127868
78.2	0.127338
78.4	0.128336
78.6	0.128859
78.8	0.128376
79	0.128781
79.2	0.128793
79.4	0.129387
79.6	0.12971
79.8	0.130236
80	0.130866
80.2	0.131012
80.4	0.130845
80.6	0.130605
80.8	0.130547
81	0.130666
81.2	0.13081
81.4	0.131026
81.6	0.130792
81.8	0.131139
82	0.131205
82.2	0.13202
82.4	0.132304
82.6	0.132143
82.8	0.132077
83	0.13239
83.2	0.132672
83.4	0.133137
83.6	0.13389
83.8	0.134758
84	0.134659
84.2	0.13428
84.4	0.134122
84.6	0.13403
84.8	0.134625
85	0.13478
85.2	0.135132
85.4	0.135695
85.6	0.135867
85.8	0.136643
86	0.136964
86.2	0.137675
86.4	0.137517
86.6	0.137541
86.8	0.137715
87	0.137853
87.2	0.138686
87.4	0.138797
87.6	0.139573
87.8	0.139816
88	0.139143
88.2	0.138781
88.4	0.138609
88.6	0.138682
88.8	0.139042
89	0.139312
89.2	0.139703
89.4	0.139764
89.6	0.140238
89.8	0.140586
90	0.140649
90.2	0.140713
90.4	0.140749
90.6	0.14051
90.8	0.140728
91	0.1409
91.2	0.141621
91.4	0.142016
91.6	0.142347
91.8	0.141968
92	0.141371
92.2	0.141605
92.4	0.141547
92.6	0.141688
92.8	0.142471
93	0.142971
93.2	0.143463
93.4	0.14331
93.6	0.143763
93.8	0.144147
94	0.144763
94.2	0.145194
94.4	0.145688
94.6	0.146203
94.8	0.146933
95	0.147304
95.2	0.148073
95.4	0.14852
95.6	0.148491
95.8	0.148835
96	0.148496
96.2	0.148675
96.4	0.148513
96.6	0.148693
96.8	0.148817
97	0.148836
97.2	0.149018
97.4	0.148844
97.6	0.148969
97.8	0.14939
98	0.149594
98.2	0.149831
98.4	0.150084
98.6	0.150122
98.8	0.150171
99	0.150661
99.2	0.150961
99.4	0.150486
99.6	0.150557
99.8	0.150794
100	0.150653
100.2	0.150834
100.4	0.151136
100.6	0.152175
100.8	0.152656
101	0.15328
101.2	0.153744
101.4	0.153831
101.6	0.15424
101.8	0.154551
102	0.15478
102.2	0.155266
102.4	0.155329
102.6	0.154917
102.8	0.154572
103	0.154868
103.2	0.154333
103.4	0.153272
103.6	0.153017
103.8	0.152936
104	0.152951
104.2	0.152346
104.4	0.152165
104.6	0.153022
104.8	0.153664
105	0.153564
105.2	0.153332
105.4	0.153324
105.6	0.1539
105.8	0.154174
106	0.154547
106.2	0.154932
106.4	0.155304
106.6	0.155546
106.8	0.155911
107	0.156771
107.2	0.157296
107.4	0.157468
107.6	0.15799
107.8	0.157968
108	0.158385
108.2	0.158274
108.4	0.158186
108.6	0.158586
108.8	0.158765
109	0.158611
109.2	0.158752
109.4	0.158951
109.6	0.159599
109.8	0.159568
110	0.159353
110.2	0.159346
110.4	0.160233
110.6	0.160799
110.8	0.16072
111	0.160665
111.2	0.160879
111.4	0.160555
111.6	0.160316
111.8	0.15971
112	0.159816
112.2	0.159707
112.4	0.159328
112.6	0.159368
112.8	0.159829
113	0.160427
113.2	0.161096
113.4	0.161396
113.6	0.161371
113.8	0.161288
114	0.161473
114.2	0.161473
114.4	0.1618
114.6	0.161536
114.8	0.160914
115	0.160865
115.2	0.161028
115.4	0.161065
115.6	0.161462
115.8	0.161558
116	0.161451
116.2	0.162061
116.4	0.162583
116.6	0.163273
116.8	0.163526
117	0.163891
117.2	0.164576
117.4	0.16409
117.6	0.163716
117.8	0.163952
118	0.163739
118.2	0.163419
118.4	0.163444
118.6	0.163519
118.8	0.163226
119	0.163294
119.2	0.163105
119.4	0.163437
119.6	0.164057
119.8	0.164527
120	0.164906
120.2	0.16569
120.4	0.166038
120.6	0.166456
120.8	0.166542
121	0.166615
121.2	0.166863
121.4	0.167035
121.6	0.167592
121.8	0.167289
122	0.167329
122.2	0.167666
122.4	0.167238
122.6	0.167432
122.8	0.167268
123	0.167319
123.2	0.167144
123.4	0.16783
123.6	0.167839
123.8	0.168284
124	0.168498
124.2	0.168193
124.4	0.168151
124.6	0.168717
124.8	0.169105
125	0.169286
125.2	0.169953
125.4	0.170338
125.6	0.170148
125.8	0.169608
126	0.169699
126.2	0.169663
126.4	0.169654
126.6	0.169873
126.8	0.169371
127	0.16914
127.2	0.169099
127.4	0.168997
127.6	0.168719
127.8	0.16957
128	0.169959
128.2	0.170465
128.4	0.170854
128.6	0.171712
128.8	0.172367
129	0.173099
129.2	0.173632
129.4	0.173848
129.6	0.17378
129.8	0.174645
130	0.174739
130.2	0.17491
130.4	0.17502
130.6	0.17462
130.8	0.174581
131	0.174026
131.2	0.173225
131.4	0.173244
131.6	0.173459
131.8	0.173519
132	0.173505
132.2	0.174078
132.4	0.174169
132.6	0.173723
132.8	0.173653
133	0.174219
133.2	0.174617
133.4	0.174784
133.6	0.174828
133.8	0.175334
134	0.1753
134.2	0.17549
134.4	0.175412
134.6	0.175646
134.8	0.175663
135	0.175194
135.2	0.175105
135.4	0.175699
135.6	0.175847
135.8	0.175838
136	0.176275
136.2	0.176832
136.4	0.177223
136.6	0.17673
136.8	0.177135
137	0.177315
137.2	0.1775
137.4	0.177537
137.6	0.17744
137.8	0.176992
138	0.177027
138.2	0.176424
138.4	0.175687
138.6	0.175007
138.8	0.174922
139	0.174797
139.2	0.174521
139.4	0.174398
139.6	0.174484
139.8	0.175043
140	0.175834
140.2	0.176743
140.4	0.177724
140.6	0.178245
140.8	0.179083
141	0.18014
141.2	0.181414
141.4	0.182129
141.6	0.182172
141.8	0.181841
142	0.182038
142.2	0.182245
142.4	0.182059
142.6	0.181523
142.8	0.181943
143	0.181526
143.2	0.181288
143.4	0.18108
143.6	0.181155
143.8	0.181638
144	0.181896
144.2	0.181544
144.4	0.18137
144.6	0.181624
144.8	0.181753
145	0.181888
145.2	0.181892
145.4	0.181899
145.6	0.181451
145.8	0.181479
146	0.181984
146.2	0.182207
146.4	0.181917
146.6	0.181851
146.8	0.181965
147	0.182353
147.2	0.182803
147.4	0.182935
147.6	0.183116
147.8	0.183492
148	0.18371
148.2	0.183101
148.4	0.183294
148.6	0.183409
148.8	0.182829
149	0.182294
149.2	0.181597
149.4	0.181339
149.6	0.181354
149.8	0.181685
150	0.181001
150.2	0.180836
150.4	0.181359
150.6	0.181986
150.8	0.181992
151	0.183041
151.2	0.183658
151.4	0.184206
151.6	0.184299
151.8	0.184511
152	0.184985
152.2	0.185344
152.4	0.185467
152.6	0.185479
152.8	0.185074
153	0.185196
153.2	0.18544
153.4	0.185557
153.6	0.185973
153.8	0.185509
154	0.185288
154.2	0.185942
154.4	0.186319
154.6	0.186751
154.8	0.186162
155	0.18644
155.2	0.186536
155.4	0.186369
155.6	0.185925
155.8	0.186123
156	0.186557
156.2	0.186708
156.4	0.186626
156.6	0.186397
156.8	0.186229
157	0.18646
157.2	0.186641
157.4	0.185986
157.6	0.185981
157.8	0.186204
158	0.186954
158.2	0.187077
158.4	0.186876
158.6	0.186967
158.8	0.186463
159	0.18642
159.2	0.186107
159.4	0.186024
159.6	0.186473
159.8	0.186302
160	0.186194
160.2	0.185799
160.4	0.185793
160.6	0.18583
160.8	0.186157
161	0.186868
161.2	0.187564
161.4	0.187921
161.6	0.188416
161.8	0.188917
162	0.189257
162.2	0.189254
162.4	0.189059
162.6	0.189049
162.8	0.188916
163	0.188954
163.2	0.188969
163.4	0.189081
163.6	0.189373
163.8	0.18878
164	0.189084
164.2	0.188755
164.4	0.189033
164.6	0.189426
164.8	0.189263
165	0.189685
165.2	0.190396
165.4	0.190866
165.6	0.190633
165.8	0.190333
166	0.190895
166.2	0.191258
166.4	0.191515
166.6	0.191358
166.8	0.191396
167	0.191599
167.2	0.191507
167.4	0.190986
167.6	0.190836
167.8	0.190791
168	0.190767
168.2	0.190181
168.4	0.189948
168.6	0.190083
168.8	0.190265
169	0.190881
169.2	0.191372
169.4	0.191591
169.6	0.191979
169.8	0.192001
170	0.192415
170.2	0.192691
170.4	0.192649
170.6	0.192748
170.8	0.192596
171	0.19283
171.2	0.193135
171.4	0.192384
171.6	0.192711
171.8	0.192634
172	0.192552
172.2	0.193009
172.4	0.193006
172.6	0.193101
172.8	0.193419
173	0.193554
173.2	0.193777
173.4	0.193927
173.6	0.193744
173.8	0.193475
174	0.193512
174.2	0.193768
174.4	0.193654
174.6	0.194383
174.8	0.194122
175	0.194049
175.2	0.194363
175.4	0.194473
175.6	0.195234
175.8	0.195585
176	0.196015
176.2	0.196255
176.4	0.196065
176.6	0.196383
176.8	0.196127
177	0.196424
177.2	0.196122
177.4	0.19557
177.6	0.195112
177.8	0.195735
178	0.195804
178.2	0.196101
178.4	0.196064
178.6	0.196304
178.8	0.195871
179	0.195791
179.2	0.196538
179.4	0.197059
179.6	0.197525
179.8	0.197476
180	0.197105
180.2	0.197241
180.4	0.197565
180.6	0.19677
180.8	0.196488
181	0.19718
181.2	0.197118
181.4	0.19773
181.6	0.197756
181.8	0.198368
182	0.198173
182.2	0.198504
182.4	0.198011
182.6	0.198287
182.8	0.198749
183	0.198778
183.2	0.199455
183.4	0.199822
183.6	0.199967
183.8	0.199816
184	0.199634
184.2	0.19989
184.4	0.199126
184.6	0.198755
184.8	0.199879
185	0.200097
185.2	0.20019
185.4	0.200359
185.6	0.199709
185.8	0.199459
186	0.199295
186.2	0.199641
186.4	0.199346
186.6	0.199706
186.8	0.200059
187	0.199707
187.2	0.199508
187.4	0.198956
187.6	0.198309
187.8	0.198223
188	0.197884
188.2	0.197941
188.4	0.197221
188.6	0.198117
188.8	0.198459
189	0.198346
189.2	0.198577
189.4	0.198641
189.6	0.198774
189.8	0.198955
190	0.199123
190.2	0.199622
190.4	0.199553
190.6	0.19958
190.8	0.199353
191	0.198989
191.2	0.198761
191.4	0.198849
191.6	0.198702
191.8	0.199308
192	0.199292
192.2	0.199249
192.4	0.199432
192.6	0.199888
192.8	0.200328
193	0.200631
193.2	0.200759
193.4	0.200545
193.6	0.200919
193.8	0.200748
194	0.200907
194.2	0.201385
194.4	0.2012
194.6	0.201327
194.8	0.200833
195	0.200976
195.2	0.200992
195.4	0.200604
195.6	0.200591
195.8	0.20086
196	0.200941
196.2	0.201115
196.4	0.200822
196.6	0.200921
196.8	0.201042
197	0.200571
197.2	0.200537
197.4	0.200854
197.6	0.20106
197.8	0.201317
198	0.201375
198.2	0.201327
198.4	0.201131
198.6	0.201169
198.8	0.200787
199	0.200762
199.2	0.200472
199.4	0.200898
199.6	0.201666
199.8	0.201483
200	0.201536
200.2	0.201713
200.4	0.201862
200.6	0.202491
200.8	0.202091
201	0.20201
201.2	0.20235
201.4	0.202522
201.6	0.202013
201.8	0.201675
202	0.201077
202.2	0.200592
202.4	0.200426
202.6	0.200405
202.8	0.200537
203	0.200346
203.2	0.20007
203.4	0.200609
203.6	0.20042
203.8	0.200723
204	0.200906
204.2	0.20186
204.4	0.202223
204.6	0.2026
204.8	0.202617
205	0.202535
205.2	0.202753
205.4	0.203054
205.6	0.202599
205.8	0.202517
206	0.202447
206.2	0.202236
206.4	0.202641
206.6	0.202682
206.8	0.202933
207	0.202921
207.2	0.202872
207.4	0.202654
207.6	0.202548
207.8	0.203161
208	0.20297
208.2	0.203241
208.4	0.203536
208.6	0.204267
208.8	0.204289
209	0.203964
209.2	0.2041
209.4	0.203966
209.6	0.203732
209.8	0.203245
210	0.202936
210.2	0.203117
210.4	0.203636
210.6	0.203608
210.8	0.203656
211	0.203986
211.2	0.203956
211.4	0.203497
211.6	0.203976
211.8	0.204745
212	0.205127
212.2	0.20574
212.4	0.206329
212.6	0.206662
212.8	0.207318
213	0.207337
213.2	0.207065
213.4	0.206336
213.6	0.206309
213.8	0.205983
214	0.205965
214.2	0.206209
214.4	0.206132
214.6	0.206362
214.8	0.205925
215	0.205686
215.2	0.205711
215.4	0.205508
215.6	0.206114
215.8	0.206273
216	0.206585
216.2	0.206853
216.4	0.206406
216.6	0.206702
216.8	0.207184
217	0.206599
217.2	0.206044
217.4	0.205754
217.6	0.206282
217.8	0.2066
218	0.206348
218.2	0.206454
218.4	0.206478
218.6	0.206913
218.8	0.20611
219	0.205667
219.2	0.206286
219.4	0.206293
219.6	0.206821
219.8	0.206784
220	0.207283
220.2	0.207452
220.4	0.207616
220.6	0.207906
220.8	0.207989
221	0.208348
221.2	0.208482
221.4	0.20863
221.6	0.208808
221.8	0.208887
222	0.208574
222.2	0.208221
222.4	0.207674
222.6	0.207631
222.8	0.20734
223	0.207077
223.2	0.207655
223.4	0.208052
223.6	0.208509
223.8	0.208159
224	0.208841
224.2	0.209316
224.4	0.209626
224.6	0.209472
224.8	0.209318
225	0.209324
225.2	0.209189
225.4	0.208991
225.6	0.208666
225.8	0.208482
226	0.208585
226.2	0.208272
226.4	0.208263
226.6	0.208722
226.8	0.208759
227	0.209025
227.2	0.209273
227.4	0.209527
227.6	0.209327
227.8	0.209836
228	0.210411
228.2	0.210645
228.4	0.210305
228.6	0.209979
228.8	0.209438
229	0.20976
229.2	0.210017
229.4	0.210291
229.6	0.209942
229.8	0.210015
230	0.21035
230.2	0.210413
230.4	0.210405
230.6	0.210293
230.8	0.210093
231	0.210004
231.2	0.209461
231.4	0.209476
231.6	0.2095
231.8	0.210168
232	0.209862
232.2	0.210115
232.4	0.209909
232.6	0.210355
232.8	0.21006
233	0.2101
233.2	0.209928
233.4	0.210442
233.6	0.210307
233.8	0.210003
234	0.210457
234.2	0.211378
234.4	0.211562
234.6	0.212122
234.8	0.212507
235	0.212993
235.2	0.212717
235.4	0.213041
235.6	0.213315
235.8	0.213627
236	0.213633
236.2	0.213319
236.4	0.213236
236.6	0.212773
236.8	0.211583
237	0.210874
237.2	0.210656
237.4	0.210534
237.6	0.209964
237.8	0.209796
238	0.210113
238.2	0.210455
238.4	0.210901
238.6	0.21114
238.8	0.211513
239	0.211912
239.2	0.21222
239.4	0.212493
239.6	0.212615
239.8	0.212703
240	0.212779
240.2	0.212729
240.4	0.212902
240.6	0.212195
240.8	0.212086
241	0.211792
241.2	0.211587
241.4	0.211306
241.6	0.211391
241.8	0.211457
242	0.211268
242.2	0.211238
242.4	0.211645
242.6	0.21125
242.8	0.211843
243	0.211959
243.2	0.212668
243.4	0.212541
243.6	0.212559
243.8	0.212606
244	0.212885
244.2	0.212824
244.4	0.21242
244.6	0.211997
244.8	0.212002
245	0.212165
245.2	0.212146
245.4	0.212378
245.6	0.213116
245.8	0.213349
246	0.213624
246.2	0.213134
246.4	0.213248
246.6	0.213319
246.8	0.213485
247	0.213199
247.2	0.213405
247.4	0.21326
247.6	0.213346
247.8	0.213438
248	0.212984
248.2	0.212713
248.4	0.212624
248.6	0.212254
248.8	0.212411
249	0.212632
249.2	0.212838
249.4	0.212999
249.6	0.212986
249.8	0.212875
250	0.212934
250.2	0.21275
250.4	0.212779
250.6	0.213084
250.8	0.212837
251	0.213411
251.2	0.213527
251.4	0.213876
251.6	0.214173
251.8	0.21416
252	0.214127
252.2	0.215041
252.4	0.214823
252.6	0.214323
252.8	0.214644
253	0.214008
253.2	0.213958
253.4	0.213617
253.6	0.213444
253.8	0.21366
254	0.213663
254.2	0.213416
254.4	0.213377
254.6	0.21348
254.8	0.213401
255	0.213908
255.2	0.213719
255.4	0.213682
255.6	0.213834
255.8	0.213961
256	0.214575
256.2	0.215111
256.4	0.214524
256.6	0.214727
256.8	0.21492
257	0.214397
257.2	0.214458
257.4	0.214729
257.6	0.214398
257.8	0.214719
258	0.214125
258.2	0.213635
258.4	0.213667
258.6	0.213823
258.8	0.213617
259	0.213486
259.2	0.213887
259.4	0.213994
259.6	0.214135
259.8	0.21439
260	0.214517
260.2	0.214563
260.4	0.214882
260.6	0.215186
260.8	0.215219
261	0.215746
261.2	0.215837
261.4	0.216008
261.6	0.216016
261.8	0.216255
262	0.215926
262.2	0.216124
262.4	0.216303
262.6	0.216474
262.8	0.216263
263	0.216051
263.2	0.216466
263.4	0.216597
263.6	0.216665
263.8	0.216154
264	0.215872
264.2	0.215951
264.4	0.216281
264.6	0.216
264.8	0.216363
265	0.216695
265.2	0.216386
265.4	0.21603
265.6	0.215848
265.8	0.216021
266	0.216065
266.2	0.215777
266.4	0.21566
266.6	0.215831
266.8	0.215679
267	0.215897
267.2	0.215914
267.4	0.215885
267.6	0.216044
267.8	0.215622
268	0.215759
268.2	0.215556
268.4	0.216293
268.6	0.21609
268.8	0.216484
269	0.216801
269.2	0.217401
269.4	0.21748
269.6	0.217688
269.8	0.217996
270	0.217638
270.2	0.217755
270.4	0.217963
270.6	0.217729
270.8	0.217889
271	0.218134
271.2	0.217141
271.4	0.216792
271.6	0.216955
271.8	0.216819
272	0.216674
272.2	0.215996
272.4	0.216005
272.6	0.215806
272.8	0.216368
273	0.216891
273.2	0.217101
273.4	0.217434
273.6	0.21728
273.8	0.217425
274	0.217584
274.2	0.218316
274.4	0.218483
274.6	0.218253
274.8	0.218749
275	0.218604
275.2	0.218574
275.4	0.218385
275.6	0.218306
275.8	0.217882
276	0.217579
276.2	0.217138
276.4	0.217587
276.6	0.217941
276.8	0.218224
277	0.218076
277.2	0.218035
277.4	0.218356
277.6	0.218004
277.8	0.218133
278	0.218027
278.2	0.21805
278.4	0.218005
278.6	0.217544
278.8	0.217375
279	0.217577
279.2	0.217755
279.4	0.217111
279.6	0.216598
279.8	0.216056
280	0.215917
280.2	0.216021
280.4	0.215964
280.6	0.215605
280.8	0.215729
281	0.215377
281.2	0.215306
281.4	0.215245
281.6	0.215335
281.8	0.215329
282	0.215201
282.2	0.215424
282.4	0.215528
282.6	0.215095
282.8	0.215177
283	0.215505
283.2	0.215383
283.4	0.215525
283.6	0.21519
283.8	0.215195
284	0.215608
284.2	0.216131
284.4	0.21611
284.6	0.216583
284.8	0.217477
285	0.217885
285.2	0.217835
285.4	0.218234
285.6	0.218425
285.8	0.218504
286	0.218424
286.2	0.218145
286.4	0.217856
286.6	0.218009
286.8	0.218105
287	0.217528
287.2	0.217268
287.4	0.217451
287.6	0.217198
287.8	0.216857
288	0.21632
288.2	0.216309
288.4	0.216817
288.6	0.216654
288.8	0.216364
289	0.215874
289.2	0.215896
289.4	0.216632
289.6	0.216873
289.8	0.216908
290	0.216913
290.2	0.216937
290.4	0.217485
290.6	0.217755
290.8	0.218043
291	0.217978
291.2	0.218519
291.4	0.218533
291.6	0.218437
291.8	0.217727
292	0.217266
292.2	0.21735
292.4	0.217086
292.6	0.216378
292.8	0.216296
293	0.216286
293.2	0.216798
293.4	0.217399
293.6	0.217124
293.8	0.216994
294	0.217374
294.2	0.217669
294.4	0.217977
294.6	0.218009
294.8	0.218721
295	0.219174
295.2	0.219428
295.4	0.219121
295.6	0.218808
295.8	0.218008
296	0.217735
296.2	0.217592
296.4	0.217278
296.6	0.217059
296.8	0.217167
297	0.217323
297.2	0.217313
297.4	0.217522
297.6	0.217358
297.8	0.21786
298	0.218291
298.2	0.21846
298.4	0.218408
298.6	0.218348
298.8	0.218612
299	0.218704
299.2	0.218268
299.4	0.217607
299.6	0.216807
299.8	0.21638
300	0.21638
300.2	0.216167
300.4	0.216555
300.6	0.216116
300.8	0.215647
301	0.215433
301.2	0.214651
301.4	0.214016
301.6	0.213897
301.8	0.2136
302	0.213301
302.2	0.213117
302.4	0.213272
302.6	0.212844
302.8	0.212994
303	0.213207
303.2	0.213378
303.4	0.213484
303.6	0.214117
303.8	0.21414
304	0.214605
304.2	0.215061
304.4	0.215129
304.6	0.21468
304.8	0.21475
305	0.214387
305.2	0.214077
305.4	0.213696
305.6	0.213433
305.8	0.212928
306	0.21295
306.2	0.212776
306.4	0.212349
306.6	0.211339
306.8	0.210751
307	0.210005
307.2	0.209822
307.4	0.209814
307.6	0.209609
307.8	0.209434
308	0.209537
308.2	0.209224
308.4	0.209119
308.6	0.209516
308.8	0.209879
309	0.209627
309.2	0.210027
309.4	0.209243
309.6	0.209344
309.8	0.209513
310	0.209702
310.2	0.209648
310.4	0.209224
310.6	0.20855
310.8	0.20846
311	0.208523
311.2	0.208004
311.4	0.207601
311.6	0.208204
311.8	0.208438
312	0.208199
312.2	0.20831
312.4	0.208762
312.6	0.208536
312.8	0.208667
313	0.208452
313.2	0.208394
313.4	0.208296
313.6	0.208402
313.8	0.207835
314	0.208273
314.2	0.20842
314.4	0.207786
314.6	0.207626
314.8	0.207882
315	0.207353
315.2	0.206301
315.4	0.206988
315.6	0.207279
315.8	0.206755
316	0.206673
316.2	0.206517
316.4	0.206561
316.6	0.206423
316.8	0.2061
317	0.206395
317.2	0.206391
317.4	0.206708
317.6	0.20666
317.8	0.206635
318	0.20723
318.2	0.207128
318.4	0.206972
318.6	0.207226
318.8	0.207255
319	0.206499
319.2	0.20578
319.4	0.205066
319.6	0.204419
319.8	0.204522
320	0.204255
320.2	0.203441
320.4	0.203713
320.6	0.203325
320.8	0.203165
321	0.203577
321.2	0.203052
321.4	0.202865
321.6	0.203202
321.8	0.203297
322	0.20361
322.2	0.204197
322.4	0.204248
322.6	0.204278
322.8	0.203982
323	0.203449
323.2	0.20328
323.4	0.202914
323.6	0.203306
323.8	0.203257
324	0.203537
324.2	0.203703
324.4	0.204019
324.6	0.203893
324.8	0.204226
325	0.203679
325.2	0.203397
325.4	0.20374
325.6	0.20408
325.8	0.204199
326	0.204152
326.2	0.204032
326.4	0.203583
326.6	0.20354
326.8	0.203037
327	0.20285
327.2	0.203038
327.4	0.202974
327.6	0.203489
327.8	0.203876
328	0.204493
328.2	0.204033
328.4	0.204043
328.6	0.204086
328.8	0.204266
329	0.204666
329.2	0.20532
329.4	0.205409
329.6	0.205155
329.8	0.204839
330	0.203927
330.2	0.203306
330.4	0.203274
330.6	0.203289
330.8	0.202529
331	0.202145
331.2	0.201783
331.4	0.20094
331.6	0.200904
331.8	0.200376
332	0.200159
332.2	0.200046
332.4	0.200092
332.6	0.199956
332.8	0.2004
333	0.200933
333.2	0.200882
333.4	0.201159
333.6	0.20102
333.8	0.200822
334	0.201125
334.2	0.20173
334.4	0.202137
334.6	0.202312
334.8	0.202162
335	0.201405
335.2	0.201208
335.4	0.200904
335.6	0.201054
335.8	0.201064
336	0.201384
336.2	0.201578
336.4	0.200958
336.6	0.200645
336.8	0.20022
337	0.199495
337.2	0.199604
337.4	0.199397
337.6	0.19874
337.8	0.199168
338	0.199494
338.2	0.199395
338.4	0.199495
338.6	0.199501
338.8	0.19934
339	0.199541
339.2	0.199997
339.4	0.199977
339.6	0.200083
339.8	0.201153
340	0.201206
340.2	0.201472
340.4	0.201614
340.6	0.201853
340.8	0.201399
341	0.201691
341.2	0.201708
341.4	0.201256
341.6	0.201584
341.8	0.201449
342	0.20099
342.2	0.200821
342.4	0.200446
342.6	0.199588
342.8	0.199719
343	0.200001
343.2	0.199077
343.4	0.19948
343.6	0.199395
343.8	0.200023
344	0.199804
344.2	0.200003
344.4	0.199555
344.6	0.199274
344.8	0.199107
345	0.199042
345.2	0.198727
345.4	0.199474
345.6	0.199712
345.8	0.199076
346	0.199344
346.2	0.199301
346.4	0.199084
346.6	0.199442
346.8	0.199883
347	0.199787
347.2	0.199882
347.4	0.200438
347.6	0.19976
347.8	0.200414
348	0.199744
348.2	0.199064
348.4	0.198361
348.6	0.198344
348.8	0.198039
349	0.198361
349.2	0.198635
349.4	0.198732
349.6	0.198205
349.8	0.198061
350	0.197321
350.2	0.196969
350.4	0.197559
350.6	0.197245
350.8	0.197001
351	0.197091
351.2	0.197347
351.4	0.196826
351.6	0.196895
351.8	0.197322
352	0.19683
352.2	0.197146
352.4	0.196779
352.6	0.196437
352.8	0.197269
353	0.198052
353.2	0.198034
353.4	0.197894
353.6	0.197426
353.8	0.19695
354	0.196371
354.2	0.196479
354.4	0.19689
354.6	0.196566
354.8	0.196943
355	0.197388
355.2	0.197692
355.4	0.197808
355.6	0.198167
355.8	0.198457
356	0.198496
356.2	0.198619
356.4	0.198391
356.6	0.198738
356.8	0.199904
357	0.200057
357.2	0.200006
357.4	0.199552
357.6	0.199342
357.8	0.198826
358	0.198591
358.2	0.197865
358.4	0.198117
358.6	0.198179
358.8	0.197589
359	0.197452
359.2	0.196626
359.4	0.196161
359.6	0.195644
359.8	0.195672
360	0.194865
360.2	0.194416
360.4	0.194021
360.6	0.193976
360.8	0.19416
361	0.194674
361.2	0.194912
361.4	0.19513
361.6	0.194988
361.8	0.194625
362	0.194525
362.2	0.194619
362.4	0.195083
362.6	0.195003
362.8	0.194823
363	0.19443
363.2	0.193713
363.4	0.194012
363.6	0.193601
363.8	0.193294
364	0.192662
364.2	0.192943
364.4	0.192652
364.6	0.193029
364.8	0.193332
365	0.19411
365.2	0.19428
365.4	0.194204
365.6	0.19381
365.8	0.193717
366	0.193349
366.2	0.193997
366.4	0.194034
366.6	0.194174
366.8	0.193966
367	0.192621
367.2	0.192083
367.4	0.191879
367.6	0.190698
367.8	0.190477
368	0.190148
368.2	0.189913
368.4	0.18933
368.6	0.190319
368.8	0.19056
369	0.190692
369.2	0.191048
369.4	0.191475
369.6	0.19188
369.8	0.192771
370	0.193091
370.2	0.193774
370.4	0.194338
370.6	0.1951
370.8	0.195156
371	0.195097
371.2	0.194976
371.4	0.194777
371.6	0.194164
371.8	0.194323
372	0.193859
372.2	0.193782
372.4	0.194435
372.6	0.194522
372.8	0.19409
373	0.193709
373.2	0.193491
373.4	0.193335
373.6	0.193427
373.8	0.193075
374	0.19228
374.2	0.192018
374.4	0.192595
374.6	0.192616
374.8	0.192143
375	0.191759
375.2	0.191217
375.4	0.191674
375.6	0.191371
375.8	0.191541
376	0.191711
376.2	0.192051
376.4	0.192215
376.6	0.192301
376.8	0.192692
377	0.192115
377.2	0.192085
377.4	0.192378
377.6	0.192849
377.8	0.192761
378	0.192578
378.2	0.192747
378.4	0.193271
378.6	0.192679
378.8	0.191982
379	0.191948
379.2	0.192306
379.4	0.191994
379.6	0.190997
379.8	0.191138
380	0.190615
380.2	0.190132
380.4	0.189731
380.6	0.18975
380.8	0.189223
381	0.188594
381.2	0.188728
381.4	0.188607
381.6	0.189284
381.8	0.189009
382	0.18901
382.2	0.189373
382.4	0.189364
382.6	0.189164
382.8	0.189609
383	0.190097
383.2	0.190497
383.4	0.190716
383.6	0.190627
383.8	0.190988
384	0.190836
384.2	0.19112
384.4	0.191091
384.6	0.19082
384.8	0.190992
385	0.190551
385.2	0.190306
385.4	0.190157
385.6	0.189927
385.8	0.189437
386	0.189189
386.2	0.188942
386.4	0.189166
386.6	0.189844
386.8	0.190139
387	0.190365
387.2	0.19104
387.4	0.191748
387.6	0.191429
387.8	0.19223
388	0.191899
388.2	0.191908
388.4	0.191984
388.6	0.191921
388.8	0.192299
389	0.191766
389.2	0.191142
389.4	0.190849
389.6	0.18989
389.8	0.190062
390	0.189507
390.2	0.189805
390.4	0.190363
390.6	0.190286
390.8	0.189639
391	0.189886
391.2	0.18964
391.4	0.189191
391.6	0.189087
391.8	0.189101
392	0.188554
392.2	0.188889
392.4	0.189541
392.6	0.189643
392.8	0.190406
393	0.190977
393.2	0.191309
393.4	0.191845
393.6	0.192126
393.8	0.192905
394	0.193068
394.2	0.193672
394.4	0.193483
394.6	0.192806
394.8	0.192554
395	0.192418
395.2	0.191701
395.4	0.191932
395.6	0.192383
395.8	0.191689
396	0.191416
396.2	0.190865
396.4	0.190108
396.6	0.189987
396.8	0.189941
397	0.189348
397.2	0.18899
397.4	0.188632
397.6	0.188411
397.8	0.187953
398	0.187793
398.2	0.187411
398.4	0.187338
398.6	0.187655
398.8	0.188297
399	0.188907
399.2	0.189431
399.4	0.19032
399.6	0.190814
399.8	0.19105
[truncated: 4,000 more rows]
