# Supplementary material for: Pre-equilibrium biosensors as an approach towards rapid and continuous molecular measurements
Source: Nat Commun. 2022 Nov 18;13:7072. doi: 10.1038/s41467-022-34778-5 (PMC9674706; doi:10.1038/s41467-022-34778-5)
Supplement: Supplementary file 4 — Source Data [file 41467_2022_34778_MOESM4_ESM.zip › Source Data/PaperScripts/BLIData_mAb11_80.xlsx]

## Sheet: Sheet1
0	-0.00046029
0.2	0.00017507
0.4	0.00097644
0.6	0.00161189
0.8	0.00191701
1	0.0030633
1.2	0.00385136
1.4	0.00425758
1.6	0.00463507
1.8	0.00554682
2	0.0058845
2.2	0.00639733
2.4	0.00654037
2.6	0.00777317
2.8	0.00838116
3	0.0091078
3.2	0.00951314
3.4	0.00940802
3.6	0.0101726
3.8	0.0110042
4	0.0111685
4.2	0.0124225
4.4	0.0135653
4.6	0.0136362
4.8	0.0144736
5	0.015618
5.2	0.0164075
5.4	0.0167203
5.6	0.0170937
5.8	0.0173353
6	0.0174816
6.2	0.0186211
6.4	0.0191797
6.6	0.0200293
6.8	0.0211203
7	0.0215255
7.2	0.0211512
7.4	0.0210985
7.6	0.0227641
7.8	0.0229153
8	0.0238177
8.2	0.0246751
8.4	0.0253119
8.6	0.0260822
8.8	0.0267723
9	0.0268633
9.2	0.0279121
9.4	0.0282132
9.6	0.0281025
9.8	0.0283082
10	0.0292393
10.2	0.0301143
10.4	0.0302325
10.6	0.03128
10.8	0.032345
11	0.0329157
11.2	0.033387
11.4	0.0335837
11.6	0.0344091
11.8	0.0353216
12	0.0358909
12.2	0.0360185
12.4	0.0367054
12.6	0.0376846
12.8	0.0370764
13	0.037713
13.2	0.038057
13.4	0.0377344
13.6	0.0373445
13.8	0.0376394
14	0.0378336
14.2	0.0385208
14.4	0.0395505
14.6	0.0404606
14.8	0.0414363
15	0.0420574
15.2	0.0423701
15.4	0.0429503
15.6	0.0439375
15.8	0.0447211
16	0.0449715
16.2	0.0460211
16.4	0.0466393
16.6	0.0472516
16.8	0.047262
17	0.0479839
17.2	0.0471144
17.4	0.0473312
17.6	0.0476036
17.8	0.0480981
18	0.0480941
18.2	0.0493289
18.4	0.0500264
18.6	0.0504392
18.8	0.05104
19	0.0511031
19.2	0.0515934
19.4	0.0527503
19.6	0.0524883
19.8	0.052519
20	0.0534031
20.2	0.0543607
20.4	0.0545575
20.6	0.0553623
20.8	0.0563447
21	0.0574779
21.2	0.0581289
21.4	0.0589661
21.6	0.0587047
21.8	0.0595287
22	0.0596759
22.2	0.060341
22.4	0.0606515
22.6	0.0617052
22.8	0.0616342
23	0.0615775
23.2	0.0616115
23.4	0.0620832
23.6	0.0619587
23.8	0.0623897
24	0.0624456
24.2	0.0629826
24.4	0.0639031
24.6	0.0642795
24.8	0.0648119
25	0.0658528
25.2	0.0662181
25.4	0.0660659
25.6	0.0659152
25.8	0.0669347
26	0.0671038
26.2	0.0679931
26.4	0.0685192
26.6	0.0694378
26.8	0.0697081
27	0.0706849
27.2	0.0704129
27.4	0.0713366
27.6	0.0716186
27.8	0.0714517
28	0.0711603
28.2	0.0720562
28.4	0.072367
28.6	0.0725094
28.8	0.0731244
29	0.0730193
29.2	0.0732639
29.4	0.0739579
29.6	0.0744502
29.8	0.0752227
30	0.0766786
30.2	0.0774063
30.4	0.0779214
30.6	0.0790921
30.8	0.0794837
31	0.0803389
31.2	0.0810314
31.4	0.0819852
31.6	0.0818976
31.8	0.0824326
32	0.0830488
32.2	0.0838688
32.4	0.0840218
32.6	0.0851297
32.8	0.0852151
33	0.085261
33.2	0.0857637
33.4	0.0860546
33.6	0.0861383
33.8	0.0867561
34	0.0874407
34.2	0.0872705
34.4	0.0878545
34.6	0.0879878
34.8	0.087418
35	0.0878992
35.2	0.088437
35.4	0.0881563
35.6	0.0881643
35.8	0.0884136
36	0.0888863
36.2	0.0891212
36.4	0.0895097
36.6	0.0902425
36.8	0.0911722
37	0.0921484
37.2	0.0916696
37.4	0.0921678
37.6	0.0931714
37.8	0.0944139
38	0.0949675
38.2	0.0954312
38.4	0.096134
38.6	0.0962054
38.8	0.0962138
39	0.096472
39.2	0.097284
39.4	0.0983964
39.6	0.0984836
39.8	0.0985841
40	0.0989746
40.2	0.0993398
40.4	0.0998865
40.6	0.100166
40.8	0.100774
41	0.101002
41.2	0.101116
41.4	0.101686
41.6	0.102278
41.8	0.103056
42	0.102986
42.2	0.103154
42.4	0.103904
42.6	0.104174
42.8	0.10416
43	0.103999
43.2	0.104365
43.4	0.104838
43.6	0.104082
43.8	0.104629
44	0.104912
44.2	0.105917
44.4	0.106738
44.6	0.107018
44.8	0.107131
45	0.108271
45.2	0.109354
45.4	0.108918
45.6	0.109339
45.8	0.109792
46	0.110295
46.2	0.111088
46.4	0.1118
46.6	0.111851
46.8	0.112385
47	0.113088
47.2	0.112983
47.4	0.114013
47.6	0.114781
47.8	0.115409
48	0.115807
48.2	0.116773
48.4	0.116907
48.6	0.117335
48.8	0.11702
49	0.117068
49.2	0.116777
49.4	0.116902
49.6	0.117136
49.8	0.117562
50	0.118521
50.2	0.118993
50.4	0.119654
50.6	0.120411
50.8	0.121394
51	0.121821
51.2	0.122151
51.4	0.123561
51.6	0.123703
51.8	0.123581
52	0.124269
52.2	0.123885
52.4	0.12328
52.6	0.123394
52.8	0.122696
53	0.122669
53.2	0.122802
53.4	0.123141
53.6	0.123178
53.8	0.123716
54	0.123768
54.2	0.124246
54.4	0.12532
54.6	0.125572
54.8	0.125604
55	0.126298
55.2	0.127435
55.4	0.128103
55.6	0.128441
55.8	0.128325
56	0.128365
56.2	0.12842
56.4	0.129178
56.6	0.129073
56.8	0.129334
57	0.130385
57.2	0.130438
57.4	0.130609
57.6	0.131374
57.8	0.131481
58	0.131393
58.2	0.132089
58.4	0.132072
58.6	0.131678
58.8	0.131694
59	0.131913
59.2	0.131955
59.4	0.13187
59.6	0.131321
59.8	0.130673
60	0.131091
60.2	0.131492
60.4	0.131597
60.6	0.131073
60.8	0.13186
61	0.132835
61.2	0.133103
61.4	0.133168
61.6	0.133665
61.8	0.134261
62	0.135255
62.2	0.135366
62.4	0.135146
62.6	0.135699
62.8	0.136328
63	0.136814
63.2	0.136704
63.4	0.13692
63.6	0.137319
63.8	0.137263
64	0.13748
64.2	0.137803
64.4	0.138279
64.6	0.138409
64.8	0.138095
65	0.137715
65.2	0.138203
65.4	0.137931
65.6	0.13822
65.8	0.138837
66	0.13921
66.2	0.139109
66.4	0.139649
66.6	0.139947
66.8	0.140875
67	0.141137
67.2	0.140902
67.4	0.1418
67.6	0.142471
67.8	0.141955
68	0.142143
68.2	0.142223
68.4	0.142055
68.6	0.142293
68.8	0.142216
69	0.142264
69.2	0.14286
69.4	0.142996
69.6	0.143477
69.8	0.143599
70	0.143606
70.2	0.144029
70.4	0.143727
70.6	0.143835
70.8	0.144314
71	0.144282
71.2	0.144419
71.4	0.144833
71.6	0.144606
71.8	0.144393
72	0.144902
72.2	0.144964
72.4	0.145753
72.6	0.146663
72.8	0.147003
73	0.147172
73.2	0.14782
73.4	0.147902
73.6	0.148552
73.8	0.148192
74	0.147923
74.2	0.148378
74.4	0.148858
74.6	0.14918
74.8	0.149054
75	0.149013
75.2	0.149359
75.4	0.149605
75.6	0.149491
75.8	0.150108
76	0.15072
76.2	0.151232
76.4	0.151483
76.6	0.150887
76.8	0.15106
77	0.15215
77.2	0.152234
77.4	0.151768
77.6	0.152539
77.8	0.152432
78	0.152345
78.2	0.153102
78.4	0.153266
78.6	0.15341
78.8	0.154322
79	0.154723
79.2	0.155623
79.4	0.156417
79.6	0.156569
79.8	0.157166
80	0.157371
80.2	0.15787
80.4	0.156869
80.6	0.156993
80.8	0.157432
81	0.157442
81.2	0.157348
81.4	0.157487
81.6	0.157049
81.8	0.156768
82	0.156835
82.2	0.156684
82.4	0.157103
82.6	0.157645
82.8	0.158379
83	0.158543
83.2	0.159127
83.4	0.159288
83.6	0.159447
83.8	0.160244
84	0.160438
84.2	0.160909
84.4	0.161825
84.6	0.163093
84.8	0.163447
85	0.164035
85.2	0.164656
85.4	0.164794
85.6	0.164236
85.8	0.164418
86	0.164671
86.2	0.165187
86.4	0.165836
86.6	0.16523
86.8	0.165315
87	0.165085
87.2	0.164824
87.4	0.164472
87.6	0.164701
87.8	0.164671
88	0.164841
88.2	0.165131
88.4	0.1652
88.6	0.165613
88.8	0.166561
89	0.166797
89.2	0.166802
89.4	0.167286
89.6	0.167364
89.8	0.168052
90	0.169086
90.2	0.17007
90.4	0.170606
90.6	0.170495
90.8	0.171283
91	0.17124
91.2	0.171965
91.4	0.172508
91.6	0.17307
91.8	0.173404
92	0.174286
92.2	0.174488
92.4	0.174359
92.6	0.175235
92.8	0.175455
93	0.174951
93.2	0.174701
93.4	0.174364
93.6	0.174455
93.8	0.174739
94	0.174401
94.2	0.174059
94.4	0.174007
94.6	0.173799
94.8	0.174221
95	0.173654
95.2	0.173923
95.4	0.174159
95.6	0.174886
95.8	0.175106
96	0.175685
96.2	0.176096
96.4	0.176438
96.6	0.176304
96.8	0.176241
97	0.176769
97.2	0.17773
97.4	0.177993
97.6	0.178479
97.8	0.178658
98	0.178869
98.2	0.179166
98.4	0.179318
98.6	0.179286
98.8	0.179494
99	0.179478
99.2	0.179711
99.4	0.180169
99.6	0.180409
99.8	0.179998
100	0.180209
100.2	0.180256
100.4	0.180033
100.6	0.179652
100.8	0.179981
101	0.180333
101.2	0.18014
101.4	0.179255
101.6	0.178585
101.8	0.179088
102	0.179434
102.2	0.179524
102.4	0.17904
102.6	0.179234
102.8	0.179599
103	0.180486
103.2	0.18091
103.4	0.180897
103.6	0.181124
103.8	0.182108
104	0.18294
104.2	0.182783
104.4	0.183216
104.6	0.184137
104.8	0.184036
105	0.183779
105.2	0.183513
105.4	0.183467
105.6	0.184101
105.8	0.184647
106	0.18389
106.2	0.183974
106.4	0.183705
106.6	0.183585
106.8	0.183216
107	0.183424
107.2	0.18319
107.4	0.182633
107.6	0.18294
107.8	0.182964
108	0.183135
108.2	0.182435
108.4	0.182135
108.6	0.182587
108.8	0.182885
109	0.183061
109.2	0.183203
109.4	0.183852
109.6	0.185125
109.8	0.184737
110	0.184696
110.2	0.185233
110.4	0.185414
110.6	0.185787
110.8	0.186001
111	0.185422
111.2	0.185746
111.4	0.185698
111.6	0.184932
111.8	0.184379
112	0.184829
112.2	0.184558
112.4	0.184173
112.6	0.184446
112.8	0.184012
113	0.183833
113.2	0.184076
113.4	0.184584
113.6	0.184895
113.8	0.185509
114	0.185664
114.2	0.185812
114.4	0.186244
114.6	0.186791
114.8	0.186571
115	0.186581
115.2	0.187227
115.4	0.187269
115.6	0.187089
115.8	0.187193
116	0.187185
116.2	0.187326
116.4	0.187445
116.6	0.187286
116.8	0.187312
117	0.187609
117.2	0.18763
117.4	0.18768
117.6	0.188107
117.8	0.188716
118	0.188468
118.2	0.188446
118.4	0.18825
118.6	0.188125
118.8	0.188162
119	0.188629
119.2	0.188384
119.4	0.188493
119.6	0.188701
119.8	0.18827
120	0.188378
120.2	0.188908
120.4	0.189363
120.6	0.189692
120.8	0.189901
121	0.189602
121.2	0.190012
121.4	0.190996
121.6	0.19148
121.8	0.191226
122	0.191391
122.2	0.191564
122.4	0.191645
122.6	0.191317
122.8	0.190814
123	0.190793
123.2	0.190932
123.4	0.191103
123.6	0.191289
123.8	0.191104
124	0.19136
124.2	0.191005
124.4	0.190556
124.6	0.19079
124.8	0.190792
125	0.191239
125.2	0.192095
125.4	0.192265
125.6	0.192265
125.8	0.192411
126	0.19296
126.2	0.193651
126.4	0.194512
126.6	0.19435
126.8	0.195089
127	0.196542
127.2	0.197504
127.4	0.197936
127.6	0.198262
127.8	0.197613
128	0.197764
128.2	0.197877
128.4	0.197653
128.6	0.197517
128.8	0.197872
129	0.198013
129.2	0.197503
129.4	0.19699
129.6	0.197097
129.8	0.196738
130	0.196701
130.2	0.197097
130.4	0.197939
130.6	0.198123
130.8	0.199074
131	0.19909
131.2	0.199087
131.4	0.199657
131.6	0.199301
131.8	0.199179
132	0.200332
132.2	0.200941
132.4	0.200719
132.6	0.200986
132.8	0.201574
133	0.201556
133.2	0.201865
133.4	0.20132
133.6	0.201743
133.8	0.202122
134	0.202589
134.2	0.201996
134.4	0.202425
134.6	0.202584
134.8	0.202659
135	0.202092
135.2	0.20254
135.4	0.202931
135.6	0.202725
135.8	0.202293
136	0.20229
136.2	0.202663
136.4	0.203143
136.6	0.20295
136.8	0.20301
137	0.203239
137.2	0.203533
137.4	0.202902
137.6	0.203427
137.8	0.203137
138	0.202926
138.2	0.203318
138.4	0.203955
138.6	0.203651
138.8	0.204082
139	0.204287
139.2	0.204896
139.4	0.205087
139.6	0.205679
139.8	0.20548
140	0.205674
140.2	0.205873
140.4	0.206183
140.6	0.205499
140.8	0.205748
141	0.205623
141.2	0.206196
141.4	0.206306
141.6	0.205783
141.8	0.205455
142	0.206256
142.2	0.206715
142.4	0.206543
142.6	0.206571
142.8	0.207045
143	0.207037
143.2	0.207458
143.4	0.207681
143.6	0.208008
143.8	0.208166
144	0.207885
144.2	0.207611
144.4	0.207885
144.6	0.20756
144.8	0.207538
145	0.20759
145.2	0.20814
145.4	0.207573
145.6	0.206313
145.8	0.205693
146	0.20577
146.2	0.206098
146.4	0.206644
146.6	0.20612
146.8	0.206091
147	0.207275
147.2	0.207437
147.4	0.207254
147.6	0.208005
147.8	0.208332
148	0.208358
148.2	0.208431
148.4	0.208465
148.6	0.208578
148.8	0.208787
149	0.208533
149.2	0.208358
149.4	0.208783
149.6	0.208551
149.8	0.208083
150	0.20813
150.2	0.208849
150.4	0.208561
150.6	0.208175
150.8	0.208913
151	0.209971
151.2	0.209155
151.4	0.209059
151.6	0.209236
151.8	0.208809
152	0.209789
152.2	0.209835
152.4	0.209337
152.6	0.210162
152.8	0.210562
153	0.209581
153.2	0.209548
153.4	0.209981
153.6	0.209238
153.8	0.208564
154	0.208252
154.2	0.208376
154.4	0.208853
154.6	0.208745
154.8	0.208588
155	0.208679
155.2	0.208326
155.4	0.208029
155.6	0.207503
155.8	0.207635
156	0.208157
156.2	0.208172
156.4	0.208518
156.6	0.208776
156.8	0.208521
157	0.208879
157.2	0.209181
157.4	0.209029
157.6	0.209014
157.8	0.209813
158	0.209905
158.2	0.210011
158.4	0.210167
158.6	0.209492
158.8	0.209557
159	0.209444
159.2	0.208639
159.4	0.208313
159.6	0.208576
159.8	0.208883
160	0.20942
160.2	0.209939
160.4	0.210264
160.6	0.210122
160.8	0.210871
161	0.210773
161.2	0.210724
161.4	0.210891
161.6	0.210622
161.8	0.21049
162	0.21041
162.2	0.210174
162.4	0.209765
162.6	0.209712
162.8	0.2098
163	0.20953
163.2	0.209551
163.4	0.210096
163.6	0.210631
163.8	0.211111
164	0.211708
164.2	0.211461
164.4	0.212068
164.6	0.212566
164.8	0.211996
165	0.211586
165.2	0.212497
165.4	0.212843
165.6	0.212396
165.8	0.212365
166	0.212493
166.2	0.212409
166.4	0.211908
166.6	0.211658
166.8	0.211599
167	0.211555
167.2	0.211205
167.4	0.210637
167.6	0.211047
167.8	0.211267
168	0.211437
168.2	0.211766
168.4	0.212391
168.6	0.212725
168.8	0.212881
169	0.213829
169.2	0.214535
169.4	0.215731
169.6	0.216131
169.8	0.216262
170	0.216588
170.2	0.21738
170.4	0.217005
170.6	0.216822
170.8	0.216697
171	0.216171
171.2	0.216048
171.4	0.215929
171.6	0.21549
171.8	0.214974
172	0.21484
172.2	0.214781
172.4	0.214208
172.6	0.21419
172.8	0.213867
173	0.213539
173.2	0.213084
173.4	0.213455
173.6	0.213461
173.8	0.214417
174	0.214841
174.2	0.215342
174.4	0.215708
174.6	0.216503
174.8	0.216456
175	0.216738
175.2	0.21745
175.4	0.217337
175.6	0.217195
175.8	0.217629
176	0.217698
176.2	0.218495
176.4	0.218596
176.6	0.218407
176.8	0.218323
177	0.218549
177.2	0.218371
177.4	0.217595
177.6	0.217354
177.8	0.217921
178	0.217213
178.2	0.217223
178.4	0.217325
178.6	0.216607
178.8	0.21554
179	0.215393
179.2	0.215125
179.4	0.215901
179.6	0.216626
179.8	0.216841
180	0.217341
180.2	0.218109
180.4	0.21888
180.6	0.21934
180.8	0.220064
181	0.22008
181.2	0.22037
181.4	0.220256
181.6	0.220444
181.8	0.220668
182	0.220887
182.2	0.220976
182.4	0.220726
182.6	0.220208
182.8	0.220559
183	0.220651
183.2	0.220833
183.4	0.220842
183.6	0.220484
183.8	0.220055
184	0.219958
184.2	0.219791
184.4	0.220597
184.6	0.2209
184.8	0.220795
185	0.220525
185.2	0.221385
185.4	0.221351
185.6	0.220972
185.8	0.221418
186	0.222016
186.2	0.222127
186.4	0.222239
186.6	0.222183
186.8	0.222387
187	0.222435
187.2	0.222065
187.4	0.221529
187.6	0.221984
187.8	0.222283
188	0.222145
188.2	0.222172
188.4	0.222444
188.6	0.222607
188.8	0.222721
189	0.222638
189.2	0.223134
189.4	0.223488
189.6	0.223545
189.8	0.223615
190	0.223111
190.2	0.22302
190.4	0.222128
190.6	0.221459
190.8	0.22102
191	0.220875
191.2	0.220409
191.4	0.220696
191.6	0.220779
191.8	0.220784
192	0.22116
192.2	0.221235
192.4	0.221501
192.6	0.221903
192.8	0.222441
193	0.222499
193.2	0.223365
193.4	0.223998
193.6	0.224067
193.8	0.22433
194	0.224002
194.2	0.224317
194.4	0.22449
194.6	0.224414
194.8	0.223746
195	0.223985
195.2	0.22431
195.4	0.22435
195.6	0.223898
195.8	0.223762
196	0.223873
196.2	0.223217
196.4	0.222589
196.6	0.221363
196.8	0.220893
197	0.220802
197.2	0.220721
197.4	0.219769
197.6	0.219771
197.8	0.22026
198	0.219899
198.2	0.220487
198.4	0.220842
198.6	0.220704
198.8	0.221113
199	0.221709
199.2	0.221822
199.4	0.221719
199.6	0.221634
199.8	0.222003
200	0.222474
200.2	0.222446
200.4	0.221746
200.6	0.221673
200.8	0.221917
201	0.221891
201.2	0.221496
201.4	0.221247
201.6	0.221657
201.8	0.221923
202	0.221615
202.2	0.222033
202.4	0.221678
202.6	0.222302
202.8	0.222476
203	0.221739
203.2	0.221199
203.4	0.221196
203.6	0.221208
203.8	0.221801
204	0.221602
204.2	0.221489
204.4	0.222078
204.6	0.223255
204.8	0.223357
205	0.222748
205.2	0.223182
205.4	0.223549
205.6	0.223348
205.8	0.223249
206	0.222948
206.2	0.223134
206.4	0.222735
206.6	0.222481
206.8	0.22206
207	0.221914
207.2	0.221586
207.4	0.221584
207.6	0.221337
207.8	0.221744
208	0.22132
208.2	0.221579
208.4	0.222042
208.6	0.222245
208.8	0.221968
209	0.222115
209.2	0.222964
209.4	0.22342
209.6	0.223865
209.8	0.224098
210	0.224376
210.2	0.225349
210.4	0.225299
210.6	0.225357
210.8	0.225894
211	0.226425
211.2	0.226594
211.4	0.226751
211.6	0.226946
211.8	0.226961
212	0.22649
212.2	0.226142
212.4	0.225303
212.6	0.225276
212.8	0.225503
213	0.22539
213.2	0.224787
213.4	0.224857
213.6	0.224907
213.8	0.224648
214	0.224568
214.2	0.224304
214.4	0.224208
214.6	0.224334
214.8	0.223996
215	0.224531
215.2	0.224942
215.4	0.224579
215.6	0.224294
215.8	0.224188
216	0.224118
216.2	0.224369
216.4	0.22453
216.6	0.225111
216.8	0.225308
217	0.225982
217.2	0.226393
217.4	0.227115
217.6	0.228169
217.8	0.229179
218	0.22913
218.2	0.22919
218.4	0.230271
218.6	0.230177
218.8	0.230206
219	0.23033
219.2	0.229543
219.4	0.229083
219.6	0.229032
219.8	0.228422
220	0.228175
220.2	0.228715
220.4	0.228113
220.6	0.227613
220.8	0.227411
221	0.228121
221.2	0.22778
221.4	0.227827
221.6	0.227815
221.8	0.228312
222	0.228101
222.2	0.228395
222.4	0.228729
222.6	0.229177
222.8	0.229472
223	0.228761
223.2	0.228347
223.4	0.229032
223.6	0.228781
223.8	0.227994
224	0.228279
224.2	0.228378
224.4	0.228279
224.6	0.228397
224.8	0.227913
225	0.22829
225.2	0.228315
225.4	0.22814
225.6	0.2281
225.8	0.229375
226	0.230036
226.2	0.230303
226.4	0.230228
226.6	0.230522
226.8	0.23037
227	0.230124
227.2	0.229726
227.4	0.229947
227.6	0.230015
227.8	0.230081
228	0.229805
228.2	0.22989
228.4	0.230089
228.6	0.229374
228.8	0.228862
229	0.229363
229.2	0.22929
229.4	0.229428
229.6	0.229046
229.8	0.229026
230	0.22987
230.2	0.229768
230.4	0.229233
230.6	0.229485
230.8	0.230123
231	0.229782
231.2	0.229336
231.4	0.229377
231.6	0.229695
231.8	0.229564
232	0.228857
232.2	0.228645
232.4	0.227895
232.6	0.227978
232.8	0.22824
233	0.228416
233.2	0.228342
233.4	0.228957
233.6	0.228164
233.8	0.228553
234	0.229313
234.2	0.229685
234.4	0.22937
234.6	0.230242
234.8	0.230278
235	0.230091
235.2	0.230537
235.4	0.230229
235.6	0.230701
235.8	0.230779
236	0.23081
236.2	0.230145
236.4	0.229673
236.6	0.230075
236.8	0.229747
237	0.229279
237.2	0.229041
237.4	0.229283
237.6	0.229046
237.8	0.22882
238	0.228203
238.2	0.228637
238.4	0.228496
238.6	0.2286
238.8	0.228071
239	0.228591
239.2	0.228968
239.4	0.228526
239.6	0.228889
239.8	0.229016
240	0.229577
240.2	0.22955
240.4	0.229564
240.6	0.229744
240.8	0.230474
241	0.230764
241.2	0.230785
241.4	0.231077
241.6	0.230996
241.8	0.2309
242	0.23076
242.2	0.230542
242.4	0.230489
242.6	0.230707
242.8	0.230652
243	0.230753
243.2	0.230853
243.4	0.230678
243.6	0.230157
243.8	0.23008
244	0.230384
244.2	0.230315
244.4	0.229675
244.6	0.22974
244.8	0.22982
245	0.228948
245.2	0.228639
245.4	0.228248
245.6	0.228074
245.8	0.228858
246	0.228382
246.2	0.228078
246.4	0.228859
246.6	0.229423
246.8	0.22983
247	0.230383
247.2	0.230533
247.4	0.230855
247.6	0.231184
247.8	0.231515
248	0.23084
248.2	0.230847
248.4	0.230287
248.6	0.230146
248.8	0.229746
249	0.22969
249.2	0.22959
249.4	0.229563
249.6	0.229611
249.8	0.229579
250	0.229116
250.2	0.229539
250.4	0.229686
250.6	0.229696
250.8	0.230294
251	0.230349
251.2	0.23031
251.4	0.230801
251.6	0.230477
251.8	0.230204
252	0.230529
252.2	0.231098
252.4	0.229952
252.6	0.230513
252.8	0.230496
253	0.230304
253.2	0.230469
253.4	0.230795
253.6	0.230597
253.8	0.230559
254	0.230575
254.2	0.230673
254.4	0.230008
254.6	0.230433
254.8	0.230631
255	0.230171
255.2	0.230016
255.4	0.229822
255.6	0.229408
255.8	0.230189
256	0.230576
256.2	0.230196
256.4	0.230219
256.6	0.23102
256.8	0.230874
257	0.23086
257.2	0.231222
257.4	0.231456
257.6	0.232387
257.8	0.23304
258	0.232563
258.2	0.233164
258.4	0.233557
258.6	0.234177
258.8	0.233857
259	0.233716
259.2	0.233542
259.4	0.233815
259.6	0.233926
259.8	0.233382
260	0.232955
260.2	0.233216
260.4	0.233223
260.6	0.232471
260.8	0.231927
261	0.231549
261.2	0.231166
261.4	0.231509
261.6	0.232137
261.8	0.231936
262	0.231916
262.2	0.23238
262.4	0.232383
262.6	0.232945
262.8	0.233558
263	0.233781
263.2	0.234131
263.4	0.234992
263.6	0.234254
263.8	0.233625
264	0.233831
264.2	0.234472
264.4	0.234852
264.6	0.234627
264.8	0.234349
265	0.233878
265.2	0.234275
265.4	0.234201
265.6	0.233878
265.8	0.23381
266	0.234267
266.2	0.233621
266.4	0.233767
266.6	0.234288
266.8	0.234843
267	0.234654
267.2	0.234948
267.4	0.234671
267.6	0.234743
267.8	0.235452
268	0.235045
268.2	0.235715
268.4	0.236141
268.6	0.235842
268.8	0.235263
269	0.235251
269.2	0.235236
269.4	0.234582
269.6	0.234606
269.8	0.234604
270	0.234939
270.2	0.235296
270.4	0.235564
270.6	0.235425
270.8	0.235819
271	0.235908
271.2	0.235134
271.4	0.234606
271.6	0.234853
271.8	0.234729
272	0.234263
272.2	0.234619
272.4	0.234739
272.6	0.235182
272.8	0.235557
273	0.235381
273.2	0.235165
273.4	0.235498
273.6	0.235179
273.8	0.235427
274	0.235965
274.2	0.236312
274.4	0.235648
274.6	0.235157
274.8	0.234656
275	0.234618
275.2	0.23395
275.4	0.233456
275.6	0.23311
275.8	0.233674
276	0.233729
276.2	0.233591
276.4	0.233926
276.6	0.233925
276.8	0.233893
277	0.233293
277.2	0.233387
277.4	0.232944
277.6	0.233733
277.8	0.234749
278	0.234512
278.2	0.235164
278.4	0.235452
278.6	0.234808
278.8	0.234606
279	0.235172
279.2	0.235722
279.4	0.235066
279.6	0.234626
279.8	0.234702
280	0.234187
280.2	0.234077
280.4	0.233785
280.6	0.233455
280.8	0.234419
281	0.23382
281.2	0.2331
281.4	0.23302
281.6	0.233409
281.8	0.232871
282	0.232464
282.2	0.232628
282.4	0.23228
282.6	0.231764
282.8	0.232263
283	0.232306
283.2	0.233091
283.4	0.232858
283.6	0.232569
283.8	0.232963
284	0.233292
284.2	0.233725
284.4	0.233474
284.6	0.233866
284.8	0.233613
285	0.232864
285.2	0.232443
285.4	0.231675
285.6	0.230927
285.8	0.231252
286	0.231191
286.2	0.230903
286.4	0.23122
286.6	0.231414
286.8	0.231617
287	0.231504
287.2	0.232271
287.4	0.232467
287.6	0.233208
287.8	0.233409
288	0.233289
288.2	0.233768
288.4	0.233695
288.6	0.233191
288.8	0.232874
289	0.233088
289.2	0.232583
289.4	0.232391
289.6	0.233001
289.8	0.233489
290	0.233212
290.2	0.233611
290.4	0.233917
290.6	0.23363
290.8	0.23389
291	0.234281
291.2	0.234371
291.4	0.234411
291.6	0.234747
291.8	0.234118
292	0.234265
292.2	0.234436
292.4	0.233632
292.6	0.232924
292.8	0.233798
293	0.233587
293.2	0.233887
293.4	0.234697
293.6	0.234694
293.8	0.234128
294	0.234562
294.2	0.234806
294.4	0.234628
294.6	0.234266
294.8	0.233444
295	0.233517
295.2	0.233188
295.4	0.233353
295.6	0.232851
295.8	0.232658
296	0.232615
296.2	0.232206
296.4	0.231587
296.6	0.231955
296.8	0.232044
297	0.232018
297.2	0.23228
297.4	0.232431
297.6	0.231888
297.8	0.231818
298	0.232346
298.2	0.232127
298.4	0.231998
298.6	0.231456
298.8	0.231021
299	0.231703
299.2	0.231757
299.4	0.23136
299.6	0.230638
299.8	0.230611
300	0.230611
300.2	0.230486
300.4	0.230191
300.6	0.230185
300.8	0.230637
301	0.231015
301.2	0.231307
301.4	0.231715
301.6	0.231803
301.8	0.232097
302	0.231821
302.2	0.231891
302.4	0.231808
302.6	0.231151
302.8	0.231307
303	0.230506
303.2	0.230117
303.4	0.2297
303.6	0.229335
303.8	0.228462
304	0.227518
304.2	0.226408
304.4	0.225432
304.6	0.225718
304.8	0.225777
305	0.22546
305.2	0.226025
305.4	0.225759
305.6	0.225907
305.8	0.226067
306	0.225398
306.2	0.225176
306.4	0.225173
306.6	0.225513
306.8	0.225542
307	0.225408
307.2	0.225546
307.4	0.225998
307.6	0.226129
307.8	0.226351
308	0.22624
308.2	0.226965
308.4	0.226811
308.6	0.227112
308.8	0.22698
309	0.227743
309.2	0.22829
309.4	0.227986
309.6	0.228009
309.8	0.227223
310	0.226701
310.2	0.226724
310.4	0.22636
310.6	0.225795
310.8	0.225395
311	0.224544
311.2	0.224164
311.4	0.224194
311.6	0.224052
311.8	0.22406
312	0.224676
312.2	0.224583
312.4	0.223677
312.6	0.223912
312.8	0.223993
313	0.224386
313.2	0.224276
313.4	0.224136
313.6	0.223553
313.8	0.224367
314	0.224835
314.2	0.224486
314.4	0.223585
314.6	0.223167
314.8	0.222966
315	0.222758
315.2	0.223024
315.4	0.222868
315.6	0.223312
315.8	0.224175
316	0.223834
316.2	0.223175
316.4	0.22323
316.6	0.223045
316.8	0.222691
317	0.222586
317.2	0.222053
317.4	0.222023
317.6	0.22189
317.8	0.221717
318	0.220628
318.2	0.220563
318.4	0.220067
318.6	0.219525
318.8	0.219909
319	0.219787
319.2	0.219504
319.4	0.219572
319.6	0.220017
319.8	0.219792
320	0.219551
320.2	0.219135
320.4	0.219142
320.6	0.219042
320.8	0.219174
321	0.217661
321.2	0.217368
321.4	0.216855
321.6	0.215488
321.8	0.214471
322	0.21461
322.2	0.214512
322.4	0.213974
322.6	0.213315
322.8	0.21375
323	0.213794
323.2	0.214677
323.4	0.215365
323.6	0.216487
323.8	0.217503
324	0.217981
324.2	0.217359
324.4	0.218222
324.6	0.218434
324.8	0.218212
325	0.217404
325.2	0.217879
325.4	0.216598
325.6	0.216389
325.8	0.216023
326	0.216408
326.2	0.215864
326.4	0.216013
326.6	0.215018
326.8	0.215524
327	0.21562
327.2	0.215976
327.4	0.215162
327.6	0.215498
327.8	0.214571
328	0.21345
328.2	0.212868
328.4	0.213607
328.6	0.213177
328.8	0.213343
329	0.213141
329.2	0.212974
329.4	0.212485
329.6	0.213529
329.8	0.213805
330	0.214393
330.2	0.214839
330.4	0.215218
330.6	0.21549
330.8	0.216871
331	0.216518
331.2	0.216453
331.4	0.215949
331.6	0.215952
331.8	0.214639
332	0.214594
332.2	0.214271
332.4	0.214264
332.6	0.213232
332.8	0.212834
333	0.21188
333.2	0.211342
333.4	0.211001
333.6	0.211039
333.8	0.211008
334	0.210991
334.2	0.211172
334.4	0.211081
334.6	0.211285
334.8	0.21083
335	0.210191
335.2	0.209919
335.4	0.209327
335.6	0.208082
335.8	0.20758
336	0.208001
336.2	0.208045
336.4	0.208823
336.6	0.208891
336.8	0.208929
337	0.209395
337.2	0.210431
337.4	0.211259
337.6	0.212254
337.8	0.213145
338	0.213446
338.2	0.214018
338.4	0.214154
338.6	0.213663
338.8	0.213239
339	0.213645
339.2	0.212583
339.4	0.212437
339.6	0.211756
339.8	0.211628
340	0.21181
340.2	0.211845
340.4	0.211085
340.6	0.210453
340.8	0.210975
341	0.211082
341.2	0.211154
341.4	0.210731
341.6	0.210618
341.8	0.210238
342	0.210557
342.2	0.210426
342.4	0.210526
342.6	0.210301
342.8	0.210835
343	0.210643
343.2	0.21056
343.4	0.210653
343.6	0.210116
343.8	0.210695
344	0.210883
344.2	0.210286
344.4	0.209887
344.6	0.210526
344.8	0.210764
345	0.210213
345.2	0.210066
345.4	0.209669
345.6	0.210094
345.8	0.210382
346	0.210126
346.2	0.210115
346.4	0.210611
346.6	0.209892
346.8	0.209993
347	0.209371
347.2	0.209389
347.4	0.209159
347.6	0.209322
347.8	0.209195
348	0.20893
348.2	0.209001
348.4	0.209346
348.6	0.209103
348.8	0.209236
349	0.209347
349.2	0.209133
349.4	0.209785
349.6	0.210312
349.8	0.20982
350	0.2093
350.2	0.209398
350.4	0.209307
350.6	0.209399
350.8	0.210236
351	0.209541
351.2	0.209734
351.4	0.209832
351.6	0.209367
351.8	0.208876
352	0.209848
352.2	0.20937
352.4	0.209788
352.6	0.20961
352.8	0.210022
353	0.209539
353.2	0.20952
353.4	0.210212
353.6	0.209865
353.8	0.209759
354	0.210254
354.2	0.210315
354.4	0.210137
354.6	0.210354
354.8	0.210291
355	0.209506
355.2	0.209526
355.4	0.208619
355.6	0.208746
355.8	0.208795
356	0.208221
356.2	0.207224
356.4	0.207492
356.6	0.207392
356.8	0.207147
357	0.206414
357.2	0.206079
357.4	0.205972
357.6	0.205436
357.8	0.20592
358	0.206199
358.2	0.206076
358.4	0.20592
358.6	0.206032
358.8	0.206433
359	0.206333
359.2	0.206018
359.4	0.206037
359.6	0.206921
359.8	0.206572
360	0.20581
360.2	0.206306
360.4	0.206217
360.6	0.207043
360.8	0.206993
361	0.206063
361.2	0.205994
361.4	0.206548
361.6	0.207091
361.8	0.20729
362	0.207166
362.2	0.207309
362.4	0.20722
362.6	0.20665
362.8	0.206123
363	0.204699
363.2	0.204645
363.4	0.204112
363.6	0.203877
363.8	0.20365
364	0.203861
364.2	0.203299
364.4	0.203287
364.6	0.204183
364.8	0.204274
365	0.203833
365.2	0.204956
365.4	0.20538
365.6	0.205338
365.8	0.205515
366	0.205464
366.2	0.205354
366.4	0.20535
366.6	0.204647
366.8	0.20384
367	0.20423
367.2	0.204806
367.4	0.20439
367.6	0.204863
367.8	0.20501
368	0.204959
368.2	0.204589
368.4	0.205353
368.6	0.204929
368.8	0.205135
369	0.204991
369.2	0.204842
369.4	0.204254
369.6	0.20415
369.8	0.203996
370	0.203318
370.2	0.202935
370.4	0.202452
370.6	0.201866
370.8	0.201789
371	0.201837
371.2	0.20217
371.4	0.201986
371.6	0.201559
371.8	0.200705
372	0.20078
372.2	0.200828
372.4	0.201044
372.6	0.201333
372.8	0.202257
373	0.201659
373.2	0.20161
373.4	0.201166
373.6	0.201519
373.8	0.201776
374	0.202251
374.2	0.20238
374.4	0.201959
374.6	0.202016
374.8	0.201897
375	0.201526
375.2	0.202499
375.4	0.201681
375.6	0.20078
375.8	0.201132
376	0.200848
376.2	0.200735
376.4	0.201472
376.6	0.20158
376.8	0.201274
377	0.201346
377.2	0.201846
377.4	0.201038
377.6	0.201638
377.8	0.2017
378	0.202008
378.2	0.202088
378.4	0.202379
378.6	0.201838
378.8	0.201962
379	0.20183
379.2	0.201593
379.4	0.201217
379.6	0.200942
379.8	0.201126
380	0.200347
380.2	0.200835
380.4	0.200588
380.6	0.200141
380.8	0.200567
381	0.200615
381.2	0.199729
381.4	0.199438
381.6	0.199336
381.8	0.19952
382	0.199839
382.2	0.200085
382.4	0.200621
382.6	0.200777
382.8	0.201634
383	0.201281
383.2	0.201219
383.4	0.201796
383.6	0.201784
383.8	0.202134
384	0.202975
384.2	0.203003
384.4	0.202653
384.6	0.202883
384.8	0.202416
385	0.20171
385.2	0.201814
385.4	0.202211
385.6	0.201631
385.8	0.201507
386	0.200881
386.2	0.200672
386.4	0.200649
386.6	0.201009
386.8	0.200353
387	0.199764
387.2	0.199676
387.4	0.199422
387.6	0.199417
387.8	0.199696
388	0.199425
388.2	0.199342
388.4	0.199699
388.6	0.199322
388.8	0.198819
389	0.19936
389.2	0.199748
389.4	0.199705
389.6	0.19997
389.8	0.19995
390	0.200013
390.2	0.200731
390.4	0.200562
390.6	0.200709
390.8	0.200918
391	0.200771
391.2	0.200554
391.4	0.200718
391.6	0.201061
391.8	0.201493
392	0.201834
392.2	0.202191
392.4	0.201636
392.6	0.201405
392.8	0.202034
393	0.202076
393.2	0.201842
393.4	0.201937
393.6	0.201432
393.8	0.200986
394	0.200356
394.2	0.200057
394.4	0.198751
394.6	0.198207
394.8	0.19765
395	0.196498
395.2	0.196794
395.4	0.196568
395.6	0.196716
395.8	0.197633
396	0.197904
396.2	0.197566
396.4	0.197979
396.6	0.19866
396.8	0.199144
397	0.199343
397.2	0.199601
397.4	0.199551
397.6	0.19942
397.8	0.199334
398	0.198368
398.2	0.198812
398.4	0.199041
398.6	0.198763
398.8	0.198871
399	0.198298
399.2	0.198264
399.4	0.197618
399.6	0.198803
399.8	0.199146
[truncated: 4,000 more rows]
