# Supplementary material for: Pre-equilibrium biosensors as an approach towards rapid and continuous molecular measurements
Source: Nat Commun. 2022 Nov 18;13:7072. doi: 10.1038/s41467-022-34778-5 (PMC9674706; doi:10.1038/s41467-022-34778-5)
Supplement: Supplementary file 4 — Source Data [file 41467_2022_34778_MOESM4_ESM.zip › Source Data/PaperScripts/filter_func_elliptic_noise_v2.m]

function Hd = filter_func_elliptic_noise_v2(Fs,Fpass,Fstop)
%FILTER_FUNC_ELLIPTIC_NOISE_V2 Returns a discrete-time filter object.

% MATLAB Code
% Generated by MATLAB(R) 9.10 and Signal Processing Toolbox 8.6.
% Generated on: 26-Nov-2021 17:52:27

% Elliptic Lowpass filter designed using FDESIGN.LOWPASS.

% All frequency values are in Hz.
%Fs = 2;  % Sampling Frequency

%Fpass = 0.199999999;  % Passband Frequency
%Fstop = 0.200000001;  % Stopband Frequency
Apass = 1e-05;        % Passband Ripple (dB)
Astop = 100;          % Stopband Attenuation (dB)
match = 'both';       % Band to match exactly
%match = 'pass';       % Band to match exactly


% Construct an FDESIGN object and call its ELLIP method.
h  = fdesign.lowpass(Fpass, Fstop, Apass, Astop, Fs);
Hd = design(h, 'ellip', 'MatchExactly', match);
%Hd = design(h, 'cheby2', 'MatchExactly', match);

% [EOF]
