# Supplementary material for: Pre-equilibrium biosensors as an approach towards rapid and continuous molecular measurements
Source: Nat Commun. 2022 Nov 18;13:7072. doi: 10.1038/s41467-022-34778-5 (PMC9674706; doi:10.1038/s41467-022-34778-5)
Supplement: Supplementary file 4 — Source Data [file 41467_2022_34778_MOESM4_ESM.zip › Source Data/PaperScripts/InsulinSim_FigureScript_Figure9abcd.m]

clear
close all
rng(10)

load('PaperScripts/insulinData_2.mat')

Kd_array = round(logspace(log10(10e-12),log10(100e-9),41),2,'significant');
kon = 10^6;
koff_array = Kd_array.*kon;
scalefactor = 3;

T0 = 200e-12;
T1 = 100e-12;

TargPeriod = 60*10;
harmonics = 1.1;
fT = 1/400;

deltat = 1;


fs = 40/600;
sampleInterval = 1/fs;
rmsNoise = 0.005;

outputNoisePower_array = [];
outputNoisePowerIL_array = [];

outputSNR_array = [];
outputSNRIL_array = [];

j = 0;
i = 0;

for koff = koff_array
    Kd = koff/kon;
    obsPeriods = 60;
    expectedMeanFB = T0/Kd/(1+T0/Kd);
    initConds = [1-expectedMeanFB;expectedMeanFB];

    targsig = @(t) fitresult(t);

    ode = @(t,y) [-targsig(t)*kon koff; targsig(t)*kon -koff]*y;

    tspan = 0:deltat:obsPeriods*TargPeriod;
    options = odeset('MaxStep',100);

    [tfull,yfull] = ode45(ode,tspan,initConds,options);

    downsampleRatio = round(sampleInterval/deltat);

    tspan_sample = tspan(1:downsampleRatio:end);
    yfull_sample = yfull(1:downsampleRatio:end,2);
    targ_sample = targsig(tspan_sample);
    
    if koff == koff_array(1)
        noise = rmsNoise*randn(length(yfull_sample),1);
    end
    Hd_noise = filter_func_elliptic_noise_v2(fs,fT*0.99,fT*1.000001);
    
    yfull_sample_noise = noise+yfull_sample;
    
    yfull_sample_noise_filt = filtfilt(Hd_noise.sos,Hd_noise.ScaleValues,yfull_sample_noise);
    yfull_sample_filt = filtfilt(Hd_noise.sos,Hd_noise.ScaleValues,yfull_sample);
    noise_filt = filtfilt(Hd_noise.sos,Hd_noise.ScaleValues,noise);
    targ_sample_filt = filtfilt(Hd_noise.sos,Hd_noise.ScaleValues,targ_sample);

    SSobsStart = 13500/deltat/downsampleRatio; 
    SSobsEnd = 15500/deltat/downsampleRatio;

    tspan_sample_obs = tspan_sample(SSobsStart:SSobsEnd);
    obs_duration = tspan_sample_obs(end)-tspan_sample_obs(1);
    yfull_sample_obs = yfull_sample(SSobsStart:SSobsEnd);
    noise_filt_obs = noise_filt(SSobsStart:SSobsEnd);
    targ_sample_obs = targsig(tspan_sample_obs);
    targ_sample_filt_obs = targ_sample_filt(SSobsStart:SSobsEnd);
    noise_obs = noise(SSobsStart:SSobsEnd);


    yfull_sample_noise_filt_obs = yfull_sample_noise_filt(SSobsStart:SSobsEnd);
    yfull_sample_noise_obs = yfull_sample_noise(SSobsStart:SSobsEnd);
    yfull_sample_filt_obs = yfull_sample_filt(SSobsStart:SSobsEnd);

    w = yfull_sample_noise_filt_obs;
    wp = (w(2:end) - w(1:end-1))./sampleInterval;
    w = w(2:end);
    E = (wp+koff*w)./(kon*(1-w));

    Error = E-targ_sample_obs(2:end);
    OutputNoisePower = var(Error);
    OutputSNR = var(targ_sample_obs)/OutputNoisePower;
    outputNoisePower_array = [outputNoisePower_array OutputNoisePower];
    outputSNR_array = [outputSNR_array OutputSNR];
    
    w = yfull_sample_noise_filt_obs;
    E_IL = w./(1-w).*Kd;

    Error_IL = E_IL-targ_sample_obs;
    OutputNoisePower_IL = var(Error_IL);
    OutputSNR_IL = var(targ_sample_obs)/OutputNoisePower_IL;
    outputNoisePowerIL_array = [outputNoisePowerIL_array OutputNoisePower_IL];
    outputSNRIL_array = [outputSNRIL_array OutputSNR_IL];
    

    i = i+1;
    colors = autumn(3);

    if i == 21 || i == 31
        figure(1)
        j = j+1;
        subplot(1,3,3)
        hold on
        plot(tspan_sample_obs(2:end)-tspan_sample_obs(2),E/1e-12,'.-','DisplayName',['TEA'],'color',colors(j,:),'LineWidth',1)
        plot(tspan_sample_obs-tspan_sample_obs(1),E_IL/1e-12,'--','DisplayName',['I-L'],'color',colors(j,:),'LineWidth',1)
        ylim([(T0-T1*2) (T0+T1*2)]/1e-12)
        ylabel('Estimate E[n] (pM)')
        xlim([0 2000])
        xlabel('Time (s)')
        title('Target Estimates')
        leg = legend('Orientation','vertical','Location','South','NumColumns',1);
        leg.ItemTokenSize = [20 6];
        box on
        
        subplot(1,3,2)
        if j == 1
            title({'Receptor Response'})
        end
        hold on
        plot(tspan_sample_obs-tspan_sample_obs(1),yfull_sample_obs,'-','DisplayName',['K_D = ',num2str(Kd/10^-9)],'color',colors(j,:),'LineWidth',2)
        xlim([0 2000])
        ylabel('Fraction Bound y(t)')
        ylim([0 0.3])
        box on
        leg = legend('Orientation','vertical','Location','North','NumColumns',1);
        leg.ItemTokenSize = [20 6];
        xlabel('Time (s)')
        
   end

end


figure(1)
hold on
subplot(1,3,1)
plot(tspan_sample_obs-tspan_sample_obs(1),targsig(tspan_sample_obs)/1e-12,'k','DisplayName','T(t)','LineWidth',1)
ylim([(T0-T1*2) (T0+T1*2)]/1e-12)
ylabel('Concentration (pM)')
title('Target Signal')
box on
xlabel('Time (s)')

subplot(1,3,3)
h = get(gca,'Legend');
h.String = h.String(1:2);

subplot(1,3,2)
hold on
yyaxis right
ax = gca;
ax.YAxis(2).Color = ax.YAxis(1).Color;
plot(tspan_sample_obs-tspan_sample_obs(1),noise_obs,'.','color','k','DisplayName','Noise')
annotation('textarrow',[0.5 0.5],[0.58 0.65],'String',strcat('\sigma_N = ',32,num2str(rmsNoise)))
ylim([-0.22 0.08])
yticks(0)
h = get(gca,'Legend');
h.String = h.String(1:2);
box on


figure(2)
hold on
box on
title(strcat("Estimate Accuracy"))
xlabel("K_D (nM)")
plot(Kd_array/10^-9, pow2db(outputSNR_array),'-','color','k','DisplayName','TEA','LineWidth',2)
plot(Kd_array/10^-9, pow2db(outputSNRIL_array),'--','color','k','DisplayName','Inverse-Langmuir','LineWidth',2)
set(gca,'XScale','Log')
xlim([min(Kd_array)/10^-9 max(Kd_array)/10^-9])
ylim([-2 20])
ylabel("Output SNR (dB)")
yline(0,'LineStyle',':','Color','r')
leg = legend('Location','northwest');
leg.ItemTokenSize = [20 6];
leg.String = leg.String(1:2);
xline(1,'--','color',colors(1,:),'LineWidth',2,'HandleVisibility','off')
xline(10,'--','color',colors(2,:),'LineWidth',2,'HandleVisibility','off')

% setupfigandprint(figure(1),'OutputFigs/InsulinTimeDomain_v3',6.5,4);
% setupfigandprint(figure(2),'OutputFigs/InsulinSNR_v3',6.5,3);
