# Supplementary material for: Pre-equilibrium biosensors as an approach towards rapid and continuous molecular measurements
Source: Nat Commun. 2022 Nov 18;13:7072. doi: 10.1038/s41467-022-34778-5 (PMC9674706; doi:10.1038/s41467-022-34778-5)
Supplement: Supplementary file 4 — Source Data [file 41467_2022_34778_MOESM4_ESM.zip › Source Data/PaperScripts/ReceptorValidation_FigureScript_Figure5abcde.m]

clear
clc
close all

kon = 1;
TargPeriod = 1;
fT = 1/TargPeriod;
OmegaT = 2*pi/TargPeriod;
T0_factor_array = [1/40 1/20 1/10 1/5 1 10 20]; %Use these settings for corner frequency plot. Use 1/10 for time and frequency response plots instead.
T1_factor_array = [1/10 1/5 1/2]; %Use these settings for corner frequency plot. Use 1/3 for time and frequency response plots instead.
OmegaPlacement = [0.001 0.1 0.25 0.5 1 2.5 5 10]; %Use these settings for corner frequency plot. Use [0.001 0.025 0.05 0.1 0.25 0.5 1 2.5 5 10 100] for time and frequency response plots instead. 

deltat = 0.001;

sampleInterval_array = [0.005];


for sampleInterval = sampleInterval_array
    fs = 1/sampleInterval;

    j = 0;
    for T1_factor = T1_factor_array
        omegac_array = [];
        T1_factor
        for T0_factor = T0_factor_array
            T0_factor
            i = 0;

            OmegaC_koff = 1+T0_factor;

            koff_array = OmegaT./(OmegaPlacement.*OmegaC_koff);

            magnitude_array = [];
            phase_array = [];
            system_magnitude_array = [];
            system_phase_array = [];

            for koff = koff_array

                Kd = koff/kon;
                T0 = Kd*T0_factor;
                T1 = T0*T1_factor;
                phi = 0;

                ObsScaleFactor = 1;
                obsPeriods = 400*ObsScaleFactor;
                initConds = [1;0];

                targsig = @(t) (T1*cos(OmegaT*t+phi)+T0);

                targSS = @(t) T0;
                ode = @(t,y) [-targsig(t)*kon koff; targsig(t)*kon -koff]*y;
                odeTrans = @(t,y) [-targSS(t)*kon koff; targSS(t)*kon -koff]*y;


                tspan = 0:deltat:obsPeriods*TargPeriod;
                options = odeset('MaxStep',1e-2);

                [tfull,yfull] = ode45(ode,tspan,initConds,options);
                [ttrans,yTrans] = ode45(odeTrans,tspan,initConds,options);
                ySS = yfull-yTrans;

                %Mag and phase response
                [Ymax, Imax] = max(yfull(round(end-3*TargPeriod/deltat):round(end-2.1*TargPeriod/deltat),2));
                [Ymin, Imin] = min(yfull(round(end-3*TargPeriod/deltat):round(end-2.1*TargPeriod/deltat),2));

                [YmaxSig, ImaxSig] = max(targsig(tfull));

                mag = (Ymax-Ymin)/2;

                phase = ((tfull(Imax) - tfull(ImaxSig))*360/TargPeriod);
                magnitude_array = [magnitude_array mag];
                phase_array = [phase_array phase];

                LangmuirSystem = @(koff_var) kon*(T1+T0)./(koff_var + kon*(T1+T0)) - kon*(T0)./(koff_var + kon*(T0));
                LangmuirSystem_eval = LangmuirSystem(koff);
                LangmuirSystem_mag = abs(LangmuirSystem_eval);
                LangmuirSystem_phase = abs(rad2deg(angle(LangmuirSystem_eval)));

                system_magnitude_array = [system_magnitude_array LangmuirSystem_mag];
                system_phase_array = [system_phase_array LangmuirSystem_phase];

                SSobsStart = round(obsPeriods*0.5)*TargPeriod/deltat;
                SSobsEnd = round(SSobsStart/8);

                ySS_obs = ySS(end-SSobsStart:end-SSobsEnd);
                yfull_obs = yfull(end-SSobsStart:end-SSobsEnd);
                tspan_obs = tspan(end-SSobsStart:end-SSobsEnd);

                targ_obs = targsig(tspan_obs);

                if i == 0 && T0_factor == 1/10 && T1_factor == 1/3
                    figure(1)
                    subplot(2,1,1)
                    hold on
                    plot(tspan_obs-tspan_obs(1),targ_obs./Kd,'k','DisplayName','T(t)','LineWidth',2)
                    xlim([0 3*TargPeriod])
                    xticks(0:TargPeriod:3*TargPeriod)
                    set(gca, 'YGrid', 'off', 'XGrid', 'on')
                    ylabel("T(t)/K_D")
                    ylim([0.05 0.15])
                    title('Target Signal')
                    leg = legend;
                    leg.ItemTokenSize = [10 6];
                    box on
                    hold off
                end

                i = i+1;
                colors = autumn(length(koff_array)+1);
                
                if (OmegaPlacement(i) == 0.1 || OmegaPlacement(i) == 1 || OmegaPlacement(i) == 10) && T0_factor == 1/10 && T1_factor == 1/3
                    figure(1)
                    subplot(2,1,2)
                    title('Receptor Response')
                    xlim([0 3*TargPeriod])
                    xticks(0:TargPeriod:3*TargPeriod)
                    set(gca, 'YGrid', 'off', 'XGrid', 'on')
                    xlabel("Signal Periods (2\pi/\Omega)")
                    hold on
                    plot(tspan_obs-tspan_obs(1),yfull_obs,'color',colors(i,:),'DisplayName',num2str(OmegaT./koff./OmegaC_koff),'LineWidth',2)
                    ylabel("Fraction Bound y(t)")
                    ylim([0.06 0.12])
                    set(gca,'ycolor','k')
                    leg = legend;
                    leg.ItemTokenSize = [10 6];
                    title(leg,"\Omega_T/\Omega_C")
                    box on
                    hold off
                end


            end
            %setupfigandprint(figure(1),'OutputFigs/TimeResponse',3.25,4.5);

            if T0_factor == 1/10 && T1_factor == 1/3

                figure(2)
                subplot(2,1,1)
                hold on
                set(gca,'XScale','Log')
                set(gca,'YScale','Log')
                plot(OmegaT./koff_array./OmegaC_koff,magnitude_array./system_magnitude_array,'o-','Color','r')
                title("Amplitude Frequency Response")
                ylim([0.01 10])
                xlim([min(OmegaPlacement) max(OmegaPlacement)])
                xticks(logspace(log10(min(OmegaPlacement)),log10(max(OmegaPlacement)),log10(max(OmegaPlacement))-log10(min(OmegaPlacement))+1))
                xline(1,'LineStyle',':')
                ylabel("Normalized Amplitude")
                box on
    
                subplot(2,1,2)
                plot(OmegaT./koff_array./OmegaC_koff,phase_array,'o-','Color','r')
                title("Phase Frequency Response")
                set(gca,'XScale','Log')
                xlabel("\Omega_T/\Omega_C")
                ylabel("Phase (deg)")
                ylim([-10 100])
                yticks([0 45 90])
                xline(1,'LineStyle',':')
                box on
                xlim([min(OmegaPlacement) max(OmegaPlacement)])
                xticks(logspace(log10(min(OmegaPlacement)),log10(max(OmegaPlacement)),log10(max(OmegaPlacement))-log10(min(OmegaPlacement))+1))
                text(1.1,0,"\Omega_T = \Omega_C")
                
                %setupfigandprint(figure(2),'OutputFigs/FrequencyResponse',3.25,4.5);

            end

            omegac_array = [omegac_array interp1(magnitude_array,OmegaT./koff_array,max(magnitude_array)*0.7079)];

        end
        
        j = j+1;
        colors = autumn(length(T1_factor_array)+1);
        
        figure(3)
        hold on
        title("Corner Frequency")
        xlabel("T_0/K_D")
        ylabel("\Omega_C/Koff")
        ylim([0.5 50])
        plot(T0_factor_array, omegac_array,'o','DisplayName',num2str(T1_factor),'color',colors(j,:))
        set(gca,'XScale','Log')
        set(gca,'YScale','Log')
        leg = legend('Location','northwest');
        leg.ItemTokenSize = [10 6];
        title(leg,"T_1/T_0")

    end

    analytical_cornerfreq = @(x) 1+x;
    eval_range = min(T0_factor_array)/5:min(T0_factor_array):max(T0_factor_array)*5;
    analytical_cornerfreq_eval = analytical_cornerfreq(eval_range);
    figure(3)
    hold on
    box on
    plot(eval_range, analytical_cornerfreq_eval,'--','DisplayName','','Color','k')
    %setupfigandprint(figure(3),'OutputFigs/OmegaC_Koff',4,3);

end
