# Supplementary material for: Pre-equilibrium biosensors as an approach towards rapid and continuous molecular measurements
Source: Nat Commun. 2022 Nov 18;13:7072. doi: 10.1038/s41467-022-34778-5 (PMC9674706; doi:10.1038/s41467-022-34778-5)
Supplement: Supplementary file 4 — Source Data [file 41467_2022_34778_MOESM4_ESM.zip › Source Data/PaperScripts/setupfigandprint.m]

function setupfigandprint(fig,name,width,height)
fig.Units               = 'inches';
fig.Position(3)         = width;
fig.Position(4)         = height;
set(fig.Children, ...
    'FontName',     'Helvetica', ...
    'FontSize',     9);
set(gca,'LooseInset', max(get(gca,'TightInset'), 0.02))
fig.PaperPositionMode   = 'auto';
print(name, '-dpng', '-r600')
end
