# Supplementary material for: Pre-equilibrium biosensors as an approach towards rapid and continuous molecular measurements
Source: Nat Commun. 2022 Nov 18;13:7072. doi: 10.1038/s41467-022-34778-5 (PMC9674706; doi:10.1038/s41467-022-34778-5)
Supplement: Supplementary file 4 — Source Data [file 41467_2022_34778_MOESM4_ESM.zip › Source Data/PaperScripts/SNRSim_FigureScript_Figure7abcde.m]

clear
close all
rng(10)

Kd = 500e-12;
TargPeriod = 60*10;
harmonics = 4;
fT = 1/TargPeriod*harmonics;
OmegaT = 2*pi*fT; 
T0_factor_array = [1/5];
T1_factor_array = [1/2]; 
OmegaPlacement = logspace(log10(0.1),log10(100),10);

deltat = 1;

OSR = 10;
fs_array = [fT*OSR];

rmsNoise = 0.005;

predictedOutputNoisePower_array = [];
outputNoisePower_array = [];

predictedSNR = [];
measuredSNR = [];

for fs = fs_array
    sampleInterval = 1/fs;
    j = 0;
    for T1_factor = T1_factor_array
        omegac_array = [];
        
        for T0_factor = T0_factor_array
            
            i = 0;

            OmegaC_koff = 1+T0_factor;

            koff_array = OmegaT./(OmegaPlacement.*OmegaC_koff);

            magnitude_array = [];
            phase_array = [];
            system_magnitude_array = [];
            system_phase_array = [];

            for koff = koff_array
                
                kon = koff/Kd;
                T0 = Kd*T0_factor;
                T1 = T0*T1_factor;
                phi = 0;

                obsPeriods = 100;
                expectedMeanFB = T0/Kd/(1+T0/Kd);
                initConds = [1-expectedMeanFB;expectedMeanFB];

                targsig = @(t) (T1*(sawtooth(OmegaT/harmonics*t+phi,0.5)+sawtooth(OmegaT/harmonics*t+phi+pi/2,0.5))+T0);

                targSS = @(t) T0;
                ode = @(t,y) [-targsig(t)*kon koff; targsig(t)*kon -koff]*y;
                odeTrans = @(t,y) [-targSS(t)*kon koff; targSS(t)*kon -koff]*y;

                tspan = 0:deltat:obsPeriods*TargPeriod;
                options = odeset('MaxStep',1);

                [tfull,yfull] = ode45(ode,tspan,initConds,options);
                [ttrans,yTrans] = ode45(odeTrans,tspan,initConds,options);
                ySS = yfull-yTrans;
                
                downsampleRatio = round(sampleInterval/deltat);
                
                tspan_sample = tspan(1:downsampleRatio:end);
                yfull_sample = yfull(1:downsampleRatio:end,2);
                ySS_sample = ySS(1:downsampleRatio:end,2);
                targ_sample = targsig(tspan_sample);
                
                noise = rmsNoise*randn(length(yfull_sample),1);
                Hd_noise = filter_func_elliptic_noise_v2(fs,fT*0.99,fT*1.000001);
                
                yfull_sample_noise_filt = filtfilt(Hd_noise.sos,Hd_noise.ScaleValues,noise+yfull_sample);
                yfull_sample_filt = filtfilt(Hd_noise.sos,Hd_noise.ScaleValues,yfull_sample);
                noise_filt = filtfilt(Hd_noise.sos,Hd_noise.ScaleValues,noise);
                
                SSobsStart = 70*TargPeriod/deltat/downsampleRatio;
                SSobsEnd = 30*TargPeriod/deltat/downsampleRatio;
                
                tspan_sample_obs = tspan_sample(end-SSobsStart:end-SSobsEnd);
                yfull_sample_obs = yfull_sample(end-SSobsStart:end-SSobsEnd);
                ySS_sample_obs = ySS_sample(end-SSobsStart:end-SSobsEnd);
                noise_filt_obs = noise_filt(end-SSobsStart:end-SSobsEnd);
                targ_sample_obs = targsig(tspan_sample_obs);
                
                
                yfull_sample_noise_filt_obs = yfull_sample_noise_filt(end-SSobsStart:end-SSobsEnd);
                yfull_sample_filt_obs = yfull_sample_filt(end-SSobsStart:end-SSobsEnd);
                
                

                w = yfull_sample_noise_filt_obs;
                wp = (w(2:end) - w(1:end-1))./sampleInterval;
                w = w(2:end);
                E = (wp+koff*w)./(kon*(1-w));
                
                w = yfull_sample_filt_obs;
                wp = (w(2:end) - w(1:end-1))./sampleInterval;
                w = w(2:end);
                E_noNoise = (wp+koff*w)./(kon*(1-w));
                
                
                Error = E-E_noNoise;
                OutputNoisePower = var(Error);
                OutputSNR = var(targ_sample_obs)/OutputNoisePower;
                
                noisescale = @(c) (Kd+T0)^2*(c*(1+2*fs/koff+2*fs^2/koff^2)-1/pi*(fs^2/koff+fs^3/koff^2)*sin(2*pi*c/fs));
                PredictedOutputNoisePower = (var(noise)/(fs/2))*noisescale(fT);
                PredictedOutputSNR = var(targ_sample_obs)/PredictedOutputNoisePower;
                
                predictedOutputNoisePower_array = [predictedOutputNoisePower_array PredictedOutputNoisePower];
                outputNoisePower_array = [outputNoisePower_array OutputNoisePower];

                predictedSNR = [predictedSNR PredictedOutputSNR];
                measuredSNR = [measuredSNR OutputSNR];
                
                i = i+1;
                colors = autumn(length(koff_array)+1);
                
                
                if i == 1 || i == 4 || i == 7
                    figure(1)
                    subplot(2,2,2)
                    hold on
                    title(strcat("Receptor Response, K_D = ",num2str(Kd*1e12),'pM'))
                    plot(tspan,yfull,'DisplayName',num2str(OmegaT/koff/OmegaC_koff),'color',colors(i,:))
                    ylim([0 0.3])
                    xlim([0 3*TargPeriod])
                    ylabel('Fraction Bound y(t)')
                    xlabel('Time (s)')

                    subplot(2,2,3)
                    hold on
                    title('Noisy Response Samples')
                    plot(tspan_sample_obs-tspan_sample_obs(1),yfull_sample_noise_filt_obs,'.-','DisplayName',num2str(OmegaT/koff/OmegaC_koff),'color',colors(i,:))
                    ylim([0 0.3])
                    xlim([0 3*TargPeriod])
                    ylabel('Sampled Signal w[n]')
                    leg = legend('Orientation','vertical','Location','SouthWest');
                    leg.ItemTokenSize = [10 6];
                    title(leg, '\Omega_T/\Omega_C')
                    box on
                    xlabel('Time (s)')

                    subplot(2,2,4)
                    hold on
                    title('Target Estimation Algorithm')
                    plot(tspan_sample_obs(2:end)-tspan_sample_obs(2),E/1e-12,'.-','DisplayName',num2str(OmegaT/koff/OmegaC_koff),'color',colors(i,:))
                    ylim([(T0-T1*2) (T0+T1*2)]/1e-12)
                    ylabel('Estimate E[n] (pM)')
                    xlim([0 3*TargPeriod])
                    xlabel('Time (s)')
                    leg = legend('Orientation','vertical','Location','SouthWest');
                    leg.ItemTokenSize = [10 6];
                    title(leg, '\Omega_T/\Omega_C')
                    box on
                end

            end

        end

    end

end
figure(1)
subplot(2,2,1)
hold on
title('Target Concentration')
plot(tspan,targsig(tspan)/1e-12,'k','DisplayName','T(t)','LineWidth',2)
ylim([(T0-T1*2) (T0+T1*2)]/1e-12)
ylabel('Target Signal (pM)')
xlim([0 3*TargPeriod])
leg = legend('Orientation','vertical','Location','SouthWest');
leg.ItemTokenSize = [10 6];
box on
xlabel('Time (s)')

subplot(2,2,2)
hold on
h = get(gca,'Children');
set(gca,'Children',[h(1) h(3) h(5) h(2) h(4) h(6)])
leg = legend('Orientation','vertical','Location','SouthWest');
leg.ItemTokenSize = [10 6];
title(leg, '\Omega_T/\Omega_C')
h = get(gca,'Legend');
h.String = h.String(1:3);
yyaxis right
ax = gca;
ax.YAxis(2).Color = ax.YAxis(1).Color;
plot(tspan_sample,noise,'.','color','k','DisplayName','Noise')
annotation('textarrow',[0.84 0.84],[0.86 0.77],'String',strcat('\sigma_N = ',32,num2str(rmsNoise)))
ylim([-0.15 0.15])
yticks(0)
h.String = h.String(1:3);
box on

figure(2)
hold on
box on
title(strcat("Output Noise, \sigma_N = ",num2str(rmsNoise),", K_D = ",num2str(Kd*1e12),'pM'))
ylabel("Output Noise (pM_R_M_S)")
xlim([min(OmegaPlacement)/10 max(OmegaPlacement)])
plot(OmegaT./koff_array./OmegaC_koff, sqrt(outputNoisePower_array)/1e-12,'x','DisplayName','Measured','color','k')
plot(OmegaT./koff_array./OmegaC_koff, sqrt(predictedOutputNoisePower_array)/1e-12,'--','DisplayName','Calculated','color','k')
set(gca,'XScale','Log')
leg = legend('Location','west');
leg.ItemTokenSize = [10 6];

ax = gca();
ticks = ax.XTick;
ticks(1) = ticks(1)*2.5;
ax.XTick = ticks;
row1 = ax.XTickLabel;
row2 = OmegaT./(logspace(log10(min(OmegaPlacement)/10),log10(max(OmegaPlacement)),length(row1)).*OmegaC_koff);
row3 = row2./Kd;
row3 = cellstr(string(num2cell(round(row3,2,'Significant')/1e6)));
row2 = cellstr(string(num2cell(round(row2,2,'Significant')/1e-3)));
row1(1) = cellstr('\Omega_T/\Omega_C = ')';
row2(1) = cellstr('k_o_f_f\cdot10^{3} = ')';
row3(1) = cellstr('k_o_n/10^{6} = ')';
labelArray = [row1'; row2; row3];
tickLabels = strtrim(sprintf('%s\\newline%s\\newline%s\n', labelArray{:}));
ax.XTickLabel = tickLabels; 
xlim([min(OmegaPlacement)/10*2.5 max(OmegaPlacement)])
xtickangle(0)

yyaxis right
ax = gca;
ax.YAxis(2).Color = 'r';
plot(OmegaT./koff_array./OmegaC_koff, pow2db(measuredSNR),'x','color','r')
plot(OmegaT./koff_array./OmegaC_koff, pow2db(predictedSNR),'--','color','r')
yline(0,'LineStyle',':','Color','r')
ylabel("Output SNR (dB)")
leg.String = leg.String(1:2);


%setupfigandprint(figure(1),'OutputFigs/SNRDemoTimeDomain',6.5,5);
%setupfigandprint(figure(2),'OutputFigs/SNRDemoSNR_v2',4,2.5);
