# Supplementary material for: Pre-equilibrium biosensors as an approach towards rapid and continuous molecular measurements
Source: Nat Commun. 2022 Nov 18;13:7072. doi: 10.1038/s41467-022-34778-5 (PMC9674706; doi:10.1038/s41467-022-34778-5)
Supplement: Supplementary file 4 — Source Data [file 41467_2022_34778_MOESM4_ESM.zip › Source Data/PaperScripts/TEAOptimization_FigureScript_Figure8a.m]

clear
clc
close all

kon_array = [10^6.5 10^7.5];

T0_array = [100e-12];
ft = 4/(10*60);


Kd_array = logspace(-11,-5,100);
fs_array = 2*10;

for T0 = T0_array
    func = @(ft_param,Kd_param,koff_param,fs_param) ((-1)+((T0/Kd_param)/(1+T0/Kd_param))).^(-2).*Kd_param.^2.*koff_param.^(-2).*pi.^(-1).*(ft_param.*(2.*fs_param.^2+2.* ...
      fs_param.*koff_param+koff_param.^2).*pi+(-1).*fs_param.^2.*(fs_param+koff_param).*sin(2.*ft_param.*fs_param.^(-1).* ...
      pi));

    func_koff_infty = @(ft_param,Kd_param,koff_param,fs_param) (Kd_param)^2*ft_param;
    func_koff_0 = @(ft_param,Kd_param,koff_param,fs_param) T0^2/koff_param^2*(2*fs_param^2*ft_param-fs_param^3/pi*sin(2*pi*ft_param/fs_param));%(T0)^2*(ft_param*(2*fs_param^2/koff_param^2)-fs_param^2/pi*(fs_param/koff_param^2)*sin(2*pi*ft_param/fs_param));
    j = 0;
    for kon = kon_array
        for fs = fs_array*ft
            scaleOutput = [];
            scaleOutputAsymptoteInfty = [];
            scaleOutputAsymptote0 = [];

            for Kd = Kd_array
            
                koff = Kd*kon;
                scaleOutput = [scaleOutput func(ft,Kd,koff,fs)*2/2/pi];
                scaleOutputAsymptoteInfty = [scaleOutputAsymptoteInfty func_koff_infty(ft,Kd,koff,fs)*2/2/pi];
                scaleOutputAsymptote0 = [scaleOutputAsymptote0 func_koff_0(ft,Kd,koff,fs)*2/2/pi];
            
            end
            j = j+1;
            if T0 == T0_array(1)
                colors = autumn(length(kon_array)+1);
            elseif T0 == T0_array(2)
                colors = summer(length(kon_array)+1);
            else
                colors = cool(length(kon_array)+1);
            end
            
            figure(1)
            hold on
            string = num2str(log10(kon));
            string2 = blanks(2*length(string));
            string2(2:2:end) = string;
            string2(1:2:end) = '^';
            plot(Kd_array,scaleOutput,'DisplayName',['10', string2],'color',colors(j,:),'LineWidth',1)
            [M,I] = min(scaleOutput);
            plot(Kd_array(I),M,'Marker','|','MarkerSize',20,'Color',colors(j,:),'HandleVisibility','off')
            plot(Kd_array,scaleOutputAsymptoteInfty,'HandleVisibility','off','color',colors(j,:),'LineWidth',2,'LineStyle','--') %plot(Kd_array,scaleOutputAsymptoteInfty,'DisplayName','S_N | k_o_f_f \rightarrow \infty','color',colors(j,:),'LineWidth',2,'LineStyle','--')
            plot(Kd_array,scaleOutputAsymptote0,'HandleVisibility','off','color',colors(j,:),'LineWidth',2,'LineStyle',':') %plot(Kd_array,scaleOutputAsymptote0,'DisplayName','S_N | k_o_f_f \rightarrow 0','color',colors(j,:),'LineWidth',2,'LineStyle',':')

        end
    end
end

figure(1)
title('Optimizing K_D for Noise Minimization, T_0 = 100pM')
ylabel({'Noise Scale Function S_N', '(Hz\cdot moles^2/fraction bound^2)'})
xlabel('K_D (M)')
leg = legend('Location','southeast'); 
leg.ItemTokenSize = [20 6];
title(leg,'k_o_n (s^-^1M^-^1)'); 
set(gca,'XScale','Log')
set(gca,'YScale','Log')
xlim([10^-11 10^-7])
ylim([10^-22 10^-17])
box on
%setupfigandprint(figure(1),'OutputFigs/TEAOptimizationKoffV2',5,4);
