# Supplementary material for: Pre-equilibrium biosensors as an approach towards rapid and continuous molecular measurements
Source: Nat Commun. 2022 Nov 18;13:7072. doi: 10.1038/s41467-022-34778-5 (PMC9674706; doi:10.1038/s41467-022-34778-5)
Supplement: Supplementary file 4 — Source Data [file 41467_2022_34778_MOESM4_ESM.zip › Source Data/PaperScripts/TEAOptimization_FigureScript_Figure8bc.m]

clear
clc
close all

kon_array = logspace(4,8,100);

T0_array = [1e-12 100e-12 10e-9];

ft_array = [4/(10*60) 40/(10*60)];

k = 0;
for ft = ft_array

    k = k+1;
    Kd_array = logspace(-12,-5,10000);
    fs_array = 2*10;

    j = 0;
    for T0 = T0_array
        func = @(ft_param,Kd_param,koff_param,fs_param) ((-1)+((T0/Kd_param)/(1+T0/Kd_param))).^(-2).*Kd_param.^2.*koff_param.^(-2).*pi.^(-1).*(ft_param.*(2.*fs_param.^2+2.* ...
          fs_param.*koff_param+koff_param.^2).*pi+(-1).*fs_param.^2.*(fs_param+koff_param).*sin(2.*ft_param.*fs_param.^(-1).* ...
          pi));

        optimalKd = [];
        optimalSn = [];
        optimalKdApprox = [];
        optimalKdApproxSn = [];

        for kon = kon_array
            for fs = fs_array*ft
                scaleOutput = [];

                for Kd = Kd_array

                    koff = Kd*kon;
                    scaleOutput = [scaleOutput func(ft,Kd,koff,fs)*2/2/pi];
                end

                [M,I] = min(scaleOutput);

                optimalKd = [optimalKd Kd_array(I)];
                optimalSn = [optimalSn M];

                func_kdstar = @(ft_param) 1.90.*sqrt(T0.*ft_param./kon);
                optimalKdApprox = [optimalKdApprox func_kdstar(ft)];

                [minValue,closestIndex] = min(abs(Kd_array-func_kdstar(ft)));
                optimalKdApproxSn = [optimalKdApproxSn scaleOutput(closestIndex)];

            end
        end

        j = j+1;
        if ft == ft_array(1)
            colors = autumn(length(T0_array)+1);
        elseif ft == ft_array(2)
            colors = summer(length(T0_array)+1);
        end

        figure(1)
        hold on
        plot(kon_array,optimalKd/1e-9,'DisplayName',[num2str(T0/1e-9), ' nM'],'color',colors(j,:),'LineWidth',1)

        figure(2)
        hold on
        plot(kon_array,optimalSn,'DisplayName',[num2str(T0/1e-9), ' nM'],'color',colors(j,:),'LineWidth',1)
        plot(kon_array,optimalKdApproxSn,'HandleVisibility','off','color',colors(j,:),'LineWidth',2,'LineStyle','--');
    end
end
    figure(1)
    title({'Optimal K_D vs k_o_n'})
    ylabel('Optimal K_D (nM)')
    xlabel('k_o_n (s^-^1M^-^1)')
    leg = legend('Location','southwest','NumColumns',2);
    leg.ItemTokenSize = [10 6];
    title(leg,'f_T = 4/600      40/600 (1/s)');
    set(gca,'XScale','Log')
    set(gca,'YScale','Log')
    xlim([min(kon_array) max(kon_array)])
    ylim([10^-11 10^-6.5]./1e-9)
    box on
    %setupfigandprint(figure(1),'OutputFigs/TEAOptimizationKdvsKon',3.25,4);

    figure(2)
    title({'Minimum achievable S_N'})
    ylabel('Minimum of S_N (Hz\cdot moles^2/fraction bound^2)')
    xlabel('k_o_n (s^-^1M^-^1)')
    leg = legend('Location','southwest','NumColumns',2);
    leg.ItemTokenSize = [10 6];
    title(leg,'f_T = 4/600      40/600 (1/s)'); 
    set(gca,'XScale','Log')
    set(gca,'YScale','Log')
    xlim([min(kon_array) max(kon_array)])
    ylim([10^-23 10^-13])
    box on
    %setupfigandprint(figure(2),'OutputFigs/TEAOptimizationSnVsKon',3.25,4);
