# Supplementary material for: Pre-equilibrium biosensors as an approach towards rapid and continuous molecular measurements
Source: Nat Commun. 2022 Nov 18;13:7072. doi: 10.1038/s41467-022-34778-5 (PMC9674706; doi:10.1038/s41467-022-34778-5)
Supplement: Supplementary file 4 — Source Data [file 41467_2022_34778_MOESM4_ESM.zip › Source Data/PaperScripts/TEAValidation_FigureScript_Figure6abc.m]

clear
clc
close all

Kd = 500*10^-12;

C1 = 0.01;
C0 = 0.2;

fs_array = [1/30];
for fs = fs_array

sampleInterval = 1/fs; % seconds

ft_array = [1/(60*500) 1/(60*300) 1/(60*250) 1/(60*200) 1/(60*160) 1/(60*120) 1/(60*90) 1/(60*60) 1/(60*50) 1/(60*40) 1/(60*30) 1/(60*20) 1/(60*15) 1/(60*10)];


obsPeriods = 50;
kon_array = [10^5.5 10^6 10^6.5 10^7];
j = 0;
for kon = kon_array
    koff = Kd*kon;

    magnitude_array = [];
    phase_array = [];
    magnitude_array_lin = [];
    phase_array_lin = [];

    k=0;
    for ft = ft_array
        TargPeriod = 1/ft; % seconds
        %% Sensor signal and sample
        deltat = 0.5;
        SSobsStart = round(obsPeriods*0.6)*TargPeriod/deltat;
        downsampleRatio = round(sampleInterval/deltat);
        
        sensorsig = @(t) (C1*cos(2*pi*ft*t)+C0);
        
        tspan = 0:deltat:obsPeriods*TargPeriod;
        signal = sensorsig(tspan);
        tspan_obs = tspan(end-SSobsStart:end);
        signal_obs = signal(end-SSobsStart:end);
        tspan_obs_sample = tspan_obs(1:downsampleRatio:end);
        signal_obs_sample = signal_obs(1:downsampleRatio:end);
    
        fitd_signal = [sin(2*pi*ft*tspan_obs_sample') cos(2*pi*ft*tspan_obs_sample')]\(signal_obs_sample');
        amplitude_signal = norm(fitd_signal);
        phase_signal = rad2deg(atan2(fitd_signal(2),fitd_signal(1)));
        
        %% TEA
        w = signal_obs_sample;
        wp = (w(2:end) - w(1:end-1))./sampleInterval;
        w = w(2:end);
        E = (wp+koff*w)./(kon*(1-w));
    
        %% TEA Measurements (better)
        fitd_TEA = [sin(2*pi*ft*tspan_obs_sample(2:end)') cos(2*pi*ft*tspan_obs_sample(2:end)')]\(E');
        amplitude_TEA = norm(fitd_TEA);
        phase_TEA = rad2deg(atan2(fitd_TEA(2),fitd_TEA(1)));
    
        phase_diff_TEA = phase_TEA - phase_signal;
    
        magnitude_array = [magnitude_array amplitude_TEA];
        phase_array = [phase_array phase_diff_TEA];

        if ft == 1/(60*60) && kon == 10^6 && fs == fs_array(1)
            figure(2)
            subplot(2,1,1)
            hold on
            plot((tspan_obs-tspan_obs(1))/TargPeriod,signal_obs,'k','DisplayName','y(t)','LineWidth',2)
            xlim([0 3*1])
            xticks(0:1:3*1)
            set(gca, 'YGrid', 'off', 'XGrid', 'on')
            ylabel("Fraction Bound")
            ylim([0.18 0.22])
            title('Receptor Response')
            leg = legend;
            leg.ItemTokenSize = [10 6];
            box on
            hold off

            subplot(2,1,2)
            hold on
            xlim([0 3*1])
            xticks(0:1:3*1)
            set(gca, 'YGrid', 'off', 'XGrid', 'on')
            ylabel("Concentration (pM)")
            ylim([100 150])
            title(strcat("TEA Output E(t), K_D = ",num2str(Kd/10^-12),'pM'))
            leg = legend('Location','northwest');
            title(leg,"\Omega_T/\Omega_C")
            leg.ItemTokenSize = [10 6];
            box on
            xlabel("Signal Periods (2\pi/\Omega)")
            hold off
        end
        if kon == 10^6 && (ft == 1/(60*60) || ft == 1/(60*120)) && fs == fs_array(1)
            OmegaT = 2*pi*ft;
            OmegaC = koff*(1+C0/(1-C0));
            colors = autumn(2+1);
            k = k+1;
            figure(2)
            subplot(2,1,2)
            hold on
            plot((tspan_obs_sample(2:end)-tspan_obs(2))/TargPeriod,E/10^-12,'.-','Color',colors(k,:),'DisplayName',num2str(round(OmegaT/OmegaC,1,'significant')))
            hold off
        end
    
    end
    
    %% Langmuir Response
    D1_langmuir = (C0+C1)/(1-(C0+C1))*Kd - C0/(1-C0)*Kd;
        
    %% Linear model of TEA
    D0 = C0/(1-C0)*Kd;
    TF = @(ft_var) C1/(1-C0)*Kd*(1+fs/koff*(1-exp(-i*2*pi*ft_var/fs)));
    ft_span = logspace(log10(min(ft_array)),log10(max(ft_array)),100);
    D1 = abs(TF(ft_span));
    phase_diff_lin = rad2deg(angle(TF(ft_span)));
    OmegaC = koff*(1+D0/Kd);
    
    magnitude_array_lin = D1;
    phase_array_lin = phase_diff_lin;
    
    j = j+1;
    if fs == fs_array(1)
        colors = autumn(length(kon_array)+1);
    else
        colors = winter(length(kon_array)+1);
    end

    figure(1)
    hold on
    set(gca,'XScale','Log')
    set(gca,'YScale','Log')
    string = num2str(log10(kon));
    string2 = blanks(2*length(string));
    string2(2:2:end) = string;
    string2(1:2:end) = '^';
    if length(string2) < 6
        string2 = [string2 '   '];
    end
    plot(ft_array,magnitude_array./D1_langmuir,'o','Color',colors(j,:),'DisplayName',['10', string2,' (',num2str(round(1/(OmegaC/2/pi),1,'significant')),')'])
    plot(ft_span,magnitude_array_lin/D1_langmuir,'-','Color',colors(j,:),'DisplayName','')
    xline(OmegaC/2/pi,'--','Color',colors(j,:),'HandleVisibility','off','LineWidth',1)
   
end

end

figure(1)
title(strcat("TEA Amplitude Compensation, K_D = ",num2str(Kd/10^-12),'pM'))
ylim([0.4 100])
xlim([min(ft_span)*0.8 max(ft_span)*1.2])
set(gca,'XMinorTick','off')
xticks(1./[40000 20000 10000 8000 6000 4000 2000 1000 800 600 400]);
xticklabels([40000 20000 10000 8000 6000 4000 2000 1000 800 600 400]);
xtickangle(45);
ylabel("Langmuir-Normalized Amplitude")
xlabel("1/f_T (s)")
box on
leg = legend('Location','northwest');
leg.ItemTokenSize = [10 6];
title(leg,'k_o_n (2\pi/\Omega_C)')
h = get(gca,'Children');
set(gca,'Children',[h(1) h(3) h(5) h(7) h(2) h(4) h(6) h(8)])
h = get(gca,'Legend');
h.String = h.String(1:4);

%setupfigandprint(figure(1),'OutputFigs/FrequencyResponseTEA',3.25,4.5);
%setupfigandprint(figure(2),'OutputFigs/TimeResponseTEA',3.25,4.5);
